# Supplementary material for: The Crystal Structure of Dodecahedral Ba2+ Hexa-Perchlorate Complex Tetrakis 1-N-Propyl-3-vinyl-imidazol-1-ium·Barium Hexa-Perchlorate
Source: Molecules. 2024 Oct 23;29(21):5010. doi: 10.3390/molecules29215010 (PMC11547198; doi:10.3390/molecules29215010)
Supplement: Supplementary file 1 [file molecules-29-05010-s001.zip]

Archive with 2 entries (2 files):
- Supporting information.pdf
- Yoav21R.cif
