# Supplementary material for: The Crystal Structure of Dodecahedral Ba2+ Hexa-Perchlorate Complex Tetrakis 1-N-Propyl-3-vinyl-imidazol-1-ium·Barium Hexa-Perchlorate
Source: Molecules. 2024 Oct 23;29(21):5010. doi: 10.3390/molecules29215010 (PMC11547198; doi:10.3390/molecules29215010)
Supplement: Supplementary file 1 [file molecules-29-05010-s001.zip › Yoav21R.cif]

 
data_yoav21r
 
_audit_creation_method            'SHELXL-2018/3'
_shelx_SHELXL_version_number      '2018/3'
_chemical_name_systematic         ?
_chemical_name_common             ?
_chemical_melting_point           ?
_chemical_formula_moiety          ?
_chemical_formula_sum
 'C32 H52 Ba Cl6 N8 O24' 
_chemical_formula_weight          1282.85

loop_
 _atom_type_symbol
 _atom_type_description
 _atom_type_scat_dispersion_real
 _atom_type_scat_dispersion_imag
 _atom_type_scat_source
 'C'  'C'   0.0033   0.0016
 'International Tables Vol C Tables 4.2.6.8 and 6.1.1.4'
 'H'  'H'   0.0000   0.0000
 'International Tables Vol C Tables 4.2.6.8 and 6.1.1.4'
 'Ba'  'Ba'  -0.3244   2.2819
 'International Tables Vol C Tables 4.2.6.8 and 6.1.1.4'
 'Cl'  'Cl'   0.1484   0.1585
 'International Tables Vol C Tables 4.2.6.8 and 6.1.1.4'
 'N'  'N'   0.0061   0.0033
 'International Tables Vol C Tables 4.2.6.8 and 6.1.1.4'
 'O'  'O'   0.0106   0.0060
 'International Tables Vol C Tables 4.2.6.8 and 6.1.1.4'
 
_space_group_crystal_system       monoclinic
_space_group_IT_number            14
_space_group_name_H-M_alt         'P 21/c'
_space_group_name_Hall            '-P 2ybc'
 
_shelx_space_group_comment
;
The symmetry employed for this shelxl refinement is uniquely defined
by the following loop, which should always be used as a source of
symmetry information in preference to the above space-group names.
They are only intended as comments.
;
 
loop_
 _space_group_symop_operation_xyz
 'x, y, z'
 '-x, y+1/2, -z+1/2'
 '-x, -y, -z'
 'x, -y-1/2, z-1/2'
 
_cell_length_a                    19.6704(6)
_cell_length_b                    13.4428(4)
_cell_length_c                    20.1021(6)
_cell_angle_alpha                 90
_cell_angle_beta                  100.218(3)
_cell_angle_gamma                 90
_cell_volume                      5231.2(3)
_cell_formula_units_Z             4
_cell_measurement_temperature     100(2)
_cell_measurement_reflns_used     ?
_cell_measurement_theta_min       ?
_cell_measurement_theta_max       ?
 
_exptl_crystal_description        ?
_exptl_crystal_colour             ?
_exptl_crystal_density_meas       ?
_exptl_crystal_density_method     ?
_exptl_crystal_density_diffrn     1.629          
_exptl_crystal_F_000              2600
_exptl_transmission_factor_min    ?
_exptl_transmission_factor_max    ?
_exptl_crystal_size_max           0.150
_exptl_crystal_size_mid           0.150
_exptl_crystal_size_min           0.060
_exptl_absorpt_coefficient_mu     1.151
_shelx_estimated_absorpt_T_min    0.846
_shelx_estimated_absorpt_T_max    0.934
_exptl_absorpt_correction_type    ?
_exptl_absorpt_correction_T_min   ?
_exptl_absorpt_correction_T_max   ?
_exptl_absorpt_process_details    ?
_exptl_absorpt_special_details    ?
_diffrn_ambient_temperature       100(2)
_diffrn_radiation_wavelength      0.71073
_diffrn_radiation_type            MoK\a
_diffrn_source                    ?
_diffrn_measurement_device_type   ?
_diffrn_measurement_method        ?
_diffrn_detector_area_resol_mean  ?
_diffrn_reflns_number             41869
_diffrn_reflns_av_unetI/netI      0.0642
_diffrn_reflns_av_R_equivalents   0.0649
_diffrn_reflns_limit_h_min        -23
_diffrn_reflns_limit_h_max        27
_diffrn_reflns_limit_k_min        -17
_diffrn_reflns_limit_k_max        17
_diffrn_reflns_limit_l_min        -25
_diffrn_reflns_limit_l_max        23
_diffrn_reflns_theta_min          2.473
_diffrn_reflns_theta_max          30.084
_diffrn_reflns_theta_full         25.242
_diffrn_measured_fraction_theta_max   0.779
_diffrn_measured_fraction_theta_full  0.996
_diffrn_reflns_Laue_measured_fraction_max    0.779
_diffrn_reflns_Laue_measured_fraction_full   0.996
_diffrn_reflns_point_group_measured_fraction_max   0.779
_diffrn_reflns_point_group_measured_fraction_full  0.996
_reflns_number_total              11966
_reflns_number_gt                 7560
_reflns_threshold_expression      'I > 2\s(I)'
_reflns_Friedel_coverage          0.000
_reflns_Friedel_fraction_max      .
_reflns_Friedel_fraction_full     .
 
_reflns_special_details
;
 Reflections were merged by SHELXL according to the crystal
 class for the calculation of statistics and refinement.
 
 _reflns_Friedel_fraction is defined as the number of unique
 Friedel pairs measured divided by the number that would be
 possible theoretically, ignoring centric projections and
 systematic absences.
;
 
_computing_data_collection        ?
_computing_cell_refinement        ?
_computing_data_reduction         ?
_computing_structure_solution     ?
_computing_structure_refinement 'SHELXL-2018/3 (Sheldrick, 2018)'
_computing_molecular_graphics     ?
_computing_publication_material   ?
_refine_special_details           ?
_refine_ls_structure_factor_coef  Fsqd
_refine_ls_matrix_type            full
_refine_ls_weighting_scheme       calc
_refine_ls_weighting_details
'w=1/[\s^2^(Fo^2^)+(0.0312P)^2^+10.7868P] where P=(Fo^2^+2Fc^2^)/3'
_atom_sites_solution_primary      ?
_atom_sites_solution_secondary    ?
_atom_sites_solution_hydrogens    geom
_refine_ls_hydrogen_treatment     constr
_refine_ls_extinction_method      none
_refine_ls_extinction_coef        .
_refine_ls_number_reflns          11966
_refine_ls_number_parameters      687
_refine_ls_number_restraints      6
_refine_ls_R_factor_all           0.0919
_refine_ls_R_factor_gt            0.0469
_refine_ls_wR_factor_ref          0.1013
_refine_ls_wR_factor_gt           0.0877
_refine_ls_goodness_of_fit_ref    1.012
_refine_ls_restrained_S_all       1.013
_refine_ls_shift/su_max           0.001
_refine_ls_shift/su_mean          0.000
 
loop_
 _atom_site_label
 _atom_site_type_symbol
 _atom_site_fract_x
 _atom_site_fract_y
 _atom_site_fract_z
 _atom_site_U_iso_or_equiv
 _atom_site_adp_type
 _atom_site_occupancy
 _atom_site_site_symmetry_order  
 _atom_site_calc_flag
 _atom_site_refinement_flags_posn
 _atom_site_refinement_flags_adp
 _atom_site_refinement_flags_occupancy
 _atom_site_disorder_assembly
 _atom_site_disorder_group
Ba1 Ba 0.000000 0.000000 0.500000 0.01899(8) Uani 1 2 d S . P . .
Cl1 Cl -0.15002(5) 0.05108(8) 0.38221(5) 0.0247(2) Uani 1 1 d . . . . .
Cl2 Cl 0.04827(5) 0.25311(8) 0.50094(5) 0.0258(2) Uani 1 1 d . . . . .
Cl3 Cl 0.08486(5) -0.05341(8) 0.36644(5) 0.0273(2) Uani 1 1 d . . . . .
O1 O -0.14452(15) 0.0583(2) 0.45492(15) 0.0320(7) Uani 1 1 d . . . . .
O2 O -0.08331(14) 0.0178(2) 0.36908(14) 0.0257(6) Uani 1 1 d . . . . .
O3 O -0.20218(15) -0.0185(2) 0.35524(17) 0.0380(8) Uani 1 1 d . . . . .
O4 O -0.16530(17) 0.1474(2) 0.35264(17) 0.0406(8) Uani 1 1 d . . . . .
O5 O 0.08126(15) 0.1746(2) 0.54475(15) 0.0284(7) Uani 1 1 d . . . . .
O6 O -0.00842(15) 0.2085(2) 0.45466(15) 0.0284(7) Uani 1 1 d . . . . .
O7 O 0.09702(16) 0.2963(2) 0.46420(16) 0.0343(8) Uani 1 1 d . . . . .
O8 O 0.02177(18) 0.3278(2) 0.54054(17) 0.0394(8) Uani 1 1 d . . . . .
O9 O 0.08425(15) 0.0424(2) 0.39987(15) 0.0278(7) Uani 1 1 d . . . . .
O10 O 0.05883(16) -0.1266(2) 0.40883(16) 0.0318(7) Uani 1 1 d . . . . .
O11 O 0.15402(16) -0.0786(2) 0.35999(17) 0.0352(8) Uani 1 1 d . . . . .
O12 O 0.04170(18) -0.0506(3) 0.30128(16) 0.0427(8) Uani 1 1 d . . . . .
Ba2 Ba 0.500000 0.500000 0.500000 0.01729(8) Uani 1 2 d S . P . .
Cl4 Cl 0.37678(5) 0.51800(7) 0.60625(5) 0.0263(2) Uani 1 1 d . . . . .
Cl5 Cl 0.64024(5) 0.55055(8) 0.63209(5) 0.0230(2) Uani 1 1 d . . . . .
Cl6 Cl 0.51734(5) 0.24471(7) 0.52689(5) 0.0240(2) Uani 1 1 d . . . . .
O13 O 0.36542(14) 0.4868(2) 0.53592(14) 0.0260(6) Uani 1 1 d . . . . .
O14 O 0.45073(15) 0.5352(2) 0.62705(15) 0.0291(7) Uani 1 1 d . . . . .
O15 O 0.33934(16) 0.6080(2) 0.61248(18) 0.0379(8) Uani 1 1 d . . . . .
O16 O 0.35397(18) 0.4416(3) 0.64642(16) 0.0413(8) Uani 1 1 d . . . . .
O17 O 0.58899(14) 0.6212(2) 0.59930(14) 0.0238(6) Uani 1 1 d . . . . .
O18 O 0.61405(16) 0.4522(2) 0.61354(16) 0.0330(7) Uani 1 1 d . . . . .
O19 O 0.64952(15) 0.5630(2) 0.70402(14) 0.0308(7) Uani 1 1 d . . . . .
O20 O 0.70424(15) 0.5669(2) 0.60954(16) 0.0323(7) Uani 1 1 d . . . . .
O21 O 0.55988(14) 0.3068(2) 0.49161(14) 0.0241(6) Uani 1 1 d . . . . .
O22 O 0.46815(15) 0.3097(2) 0.55155(15) 0.0279(7) Uani 1 1 d . . . . .
O23 O 0.55913(17) 0.1952(3) 0.58198(17) 0.0417(9) Uani 1 1 d . . . . .
O24 O 0.48093(16) 0.1749(2) 0.48022(18) 0.0401(8) Uani 1 1 d . . . . .
N1 N -0.07267(18) -0.2426(3) 0.25653(17) 0.0262(8) Uani 1 1 d . . . . .
N2 N 0.0311(2) -0.3012(3) 0.2742(2) 0.0356(9) Uani 1 1 d . . . . .
C1 C -0.0182(2) -0.2641(3) 0.3037(2) 0.0312(10) Uani 1 1 d . . . . .
H1 H -0.015301 -0.254375 0.350885 0.037 Uiso 1 1 calc R U . . .
C2 C -0.0571(3) -0.2696(4) 0.1953(2) 0.0405(12) Uani 1 1 d . . . . .
H2 H -0.086565 -0.263075 0.152650 0.049 Uiso 1 1 calc R U . . .
C3 C 0.0070(3) -0.3069(4) 0.2062(2) 0.0452(13) Uani 1 1 d . . . . .
H3 H 0.031214 -0.332427 0.172972 0.054 Uiso 1 1 calc R U . . .
C4 C -0.1335(2) -0.1969(4) 0.2706(3) 0.0358(11) Uani 1 1 d . . . . .
H4 H -0.133440 -0.172478 0.314958 0.043 Uiso 1 1 calc R U . . .
C5 C -0.1897(3) -0.1867(4) 0.2255(3) 0.0505(14) Uani 1 1 d . . . . .
H5A H -0.191124 -0.210463 0.180799 0.061 Uiso 1 1 calc R U . . .
H5B H -0.229198 -0.155493 0.237472 0.061 Uiso 1 1 calc R U . . .
C6 C 0.1007(3) -0.3291(5) 0.3080(3) 0.0526(15) Uani 1 1 d . . . . .
H6A H 0.109249 -0.301342 0.354336 0.063 Uiso 1 1 calc R U . . .
H6B H 0.135000 -0.299564 0.283164 0.063 Uiso 1 1 calc R U . . .
C7 C 0.1107(3) -0.4388(5) 0.3117(3) 0.0605(17) Uani 1 1 d . . . . .
H7A H 0.102641 -0.466463 0.265329 0.073 Uiso 1 1 calc R U . . .
H7B H 0.159089 -0.453499 0.332637 0.073 Uiso 1 1 calc R U . . .
C8 C 0.0637(4) -0.4881(5) 0.3513(3) 0.0646(18) Uani 1 1 d . . . . .
H8A H 0.016650 -0.488003 0.325194 0.097 Uiso 1 1 calc R U . . .
H8B H 0.064528 -0.452079 0.393794 0.097 Uiso 1 1 calc R U . . .
H8C H 0.078901 -0.556800 0.361046 0.097 Uiso 1 1 calc R U . . .
N3 N 0.1991(2) 0.6603(4) 0.4898(2) 0.0460(11) Uani 1 1 d . . . . .
N4 N 0.1400(2) 0.5836(4) 0.5532(2) 0.0512(12) Uani 1 1 d . . . . .
C9 C 0.1529(3) 0.6761(4) 0.5304(3) 0.0440(12) Uani 1 1 d . . . . .
H9 H 0.133563 0.737731 0.540846 0.053 Uiso 1 1 calc R U . . .
C10 C 0.2130(3) 0.5655(4) 0.4865(3) 0.0446(13) Uani 1 1 d . . . . .
H10 H 0.244619 0.536958 0.461311 0.054 Uiso 1 1 calc R U . . .
C11 C 0.1745(3) 0.5143(4) 0.5255(3) 0.0452(13) Uani 1 1 d . . . . .
H11 H 0.172765 0.444270 0.531490 0.054 Uiso 1 1 calc R U . . .
C12 C 0.2259(3) 0.7401(5) 0.4568(3) 0.0546(15) Uani 1 1 d . . . . .
H12 H 0.205829 0.804039 0.459029 0.066 Uiso 1 1 calc R U . . .
C13 C 0.2780(3) 0.7307(6) 0.4228(3) 0.0702(19) Uani 1 1 d . . . . .
H13A H 0.299026 0.667667 0.419753 0.084 Uiso 1 1 calc R U . . .
H13B H 0.293934 0.787065 0.401521 0.084 Uiso 1 1 calc R U . . .
C14 C 0.0943(3) 0.5648(6) 0.6039(4) 0.0687(19) Uani 1 1 d . . . . .
H14A H 0.054948 0.521870 0.584166 0.082 Uiso 0.54(2) 1 calc R U P A 1
H14B H 0.075796 0.628361 0.618117 0.082 Uiso 0.54(2) 1 calc R U P A 1
H14C H 0.078162 0.494945 0.600304 0.082 Uiso 0.46(2) 1 calc R U P A 2
H14D H 0.053222 0.608601 0.594249 0.082 Uiso 0.46(2) 1 calc R U P A 2
C15 C 0.1418(12) 0.5093(16) 0.6690(10) 0.097(6) Uani 0.54(2) 1 d . . P A 1
H15A H 0.112542 0.486569 0.701321 0.117 Uiso 0.54(2) 1 calc R U P A 1
H15B H 0.165634 0.450934 0.653823 0.117 Uiso 0.54(2) 1 calc R U P A 1
C16 C 0.1963(10) 0.589(2) 0.7034(7) 0.093(8) Uani 0.54(2) 1 d . . P A 1
H16A H 0.231177 0.599406 0.674905 0.140 Uiso 0.54(2) 1 calc R U P A 1
H16B H 0.218675 0.564329 0.747853 0.140 Uiso 0.54(2) 1 calc R U P A 1
H16C H 0.172665 0.651656 0.708815 0.140 Uiso 0.54(2) 1 calc R U P A 1
C15A C 0.1328(10) 0.5845(16) 0.6749(7) 0.065(6) Uani 0.46(2) 1 d . . P A 2
H15C H 0.098845 0.589343 0.705736 0.078 Uiso 0.46(2) 1 calc R U P A 2
H15D H 0.156500 0.649547 0.675513 0.078 Uiso 0.46(2) 1 calc R U P A 2
C16A C 0.1881(10) 0.5018(19) 0.7027(11) 0.082(7) Uani 0.46(2) 1 d . . P A 2
H16D H 0.223139 0.498527 0.673668 0.123 Uiso 0.46(2) 1 calc R U P A 2
H16E H 0.165064 0.437167 0.702654 0.123 Uiso 0.46(2) 1 calc R U P A 2
H16F H 0.210222 0.518688 0.748893 0.123 Uiso 0.46(2) 1 calc R U P A 2
N5 N 0.27702(18) 0.2115(3) 0.4942(2) 0.0293(9) Uani 1 1 d . . . . .
N6 N 0.3068(2) 0.1513(3) 0.4043(2) 0.0399(10) Uani 1 1 d . . . . .
C17 C 0.3240(2) 0.2155(3) 0.4536(3) 0.0331(11) Uani 1 1 d . . . . .
H17 H 0.363340 0.257756 0.459524 0.040 Uiso 1 1 calc R U . . .
C18 C 0.2284(2) 0.1411(3) 0.4689(3) 0.0362(11) Uani 1 1 d . . . . .
H18 H 0.188974 0.122648 0.487359 0.043 Uiso 1 1 calc R U . . .
C19 C 0.2471(2) 0.1040(4) 0.4137(3) 0.0453(13) Uani 1 1 d . . . . .
H19 H 0.223402 0.053637 0.385497 0.054 Uiso 1 1 calc R U . . .
C20 C 0.2818(2) 0.2698(4) 0.5535(3) 0.0349(11) Uani 1 1 d . . . . .
H20 H 0.314403 0.322658 0.559670 0.042 Uiso 1 1 calc R U . . .
C21 C 0.2447(2) 0.2560(4) 0.5998(3) 0.0431(13) Uani 1 1 d . . . . .
H21A H 0.211565 0.203820 0.595157 0.052 Uiso 1 1 calc R U . . .
H21B H 0.250510 0.297953 0.638400 0.052 Uiso 1 1 calc R U . . .
C22 C 0.3476(3) 0.1275(4) 0.3524(3) 0.0481(14) Uani 1 1 d . . . . .
H22A H 0.383649 0.178986 0.352452 0.058 Uiso 1 1 calc R U . . .
H22B H 0.317319 0.128258 0.307511 0.058 Uiso 1 1 calc R U . . .
C23 C 0.3820(3) 0.0253(4) 0.3646(3) 0.0467(13) Uani 1 1 d . . . . .
H23A H 0.412707 0.024746 0.409285 0.056 Uiso 1 1 calc R U . . .
H23B H 0.346026 -0.026128 0.365017 0.056 Uiso 1 1 calc R U . . .
C24 C 0.4231(4) 0.0007(5) 0.3110(3) 0.0641(17) Uani 1 1 d . . . . .
H24A H 0.392321 -0.002730 0.267012 0.096 Uiso 1 1 calc R U . . .
H24B H 0.446072 -0.063593 0.321084 0.096 Uiso 1 1 calc R U . . .
H24C H 0.457973 0.052478 0.309674 0.096 Uiso 1 1 calc R U . . .
N7 N 0.4744(2) 0.7648(3) 0.72468(19) 0.0317(9) Uani 1 1 d . . . . .
N8 N 0.3863(2) 0.8286(3) 0.6595(2) 0.0351(9) Uani 1 1 d . . . . .
C25 C 0.4396(2) 0.7686(3) 0.6618(2) 0.0273(9) Uani 1 1 d . . . . .
H25 H 0.451388 0.733610 0.624330 0.033 Uiso 1 1 calc R U . . .
C26 C 0.4415(3) 0.8260(4) 0.7642(3) 0.0497(15) Uani 1 1 d . . . . .
H26 H 0.455120 0.838199 0.811260 0.060 Uiso 1 1 calc R U . . .
C27 C 0.3873(3) 0.8642(4) 0.7238(3) 0.0546(16) Uani 1 1 d . . . . .
H27 H 0.354625 0.908811 0.736974 0.066 Uiso 1 1 calc R U . . .
C28 C 0.5774(3) 0.7164(5) 0.8018(3) 0.0592(17) Uani 1 1 d . . . . .
H28A H 0.568284 0.764505 0.833707 0.071 Uiso 1 1 calc R U . . .
H28B H 0.617120 0.675211 0.811807 0.071 Uiso 1 1 calc R U . . .
C29 C 0.5350(2) 0.7067(4) 0.7439(2) 0.0346(11) Uani 1 1 d . . . . .
H29 H 0.545421 0.657924 0.713076 0.042 Uiso 1 1 calc R U . . .
C30 C 0.3358(3) 0.8513(4) 0.5990(3) 0.0447(13) Uani 1 1 d . . . . .
H30A H 0.289097 0.832753 0.606657 0.054 Uiso 0.549(16) 1 calc R U P B 1
H30B H 0.346155 0.811237 0.560694 0.054 Uiso 0.549(16) 1 calc R U P B 1
H30C H 0.292606 0.874470 0.612821 0.054 Uiso 0.451(16) 1 calc R U P B 2
H30D H 0.325070 0.789537 0.572379 0.054 Uiso 0.451(16) 1 calc R U P B 2
C31 C 0.3367(6) 0.9634(8) 0.5807(7) 0.046(3) Uani 0.549(16) 1 d . . P B 1
H31A H 0.299432 0.976401 0.541635 0.056 Uiso 0.549(16) 1 calc R U P B 1
H31B H 0.326540 1.002856 0.619337 0.056 Uiso 0.549(16) 1 calc R U P B 1
C32 C 0.4043(6) 0.9983(8) 0.5635(6) 0.047(3) Uani 0.549(16) 1 d . . P B 1
H32A H 0.415578 0.958237 0.526186 0.071 Uiso 0.549(16) 1 calc R U P B 1
H32B H 0.440921 0.990952 0.603135 0.071 Uiso 0.549(16) 1 calc R U P B 1
H32C H 0.400335 1.068379 0.549946 0.071 Uiso 0.549(16) 1 calc R U P B 1
C31A C 0.3598(8) 0.9288(11) 0.5550(8) 0.052(5) Uani 0.451(16) 1 d . . P B 2
H31C H 0.324528 0.937719 0.513688 0.063 Uiso 0.451(16) 1 calc R U P B 2
H31D H 0.403071 0.906238 0.540955 0.063 Uiso 0.451(16) 1 calc R U P B 2
C32A C 0.3724(8) 1.0274(11) 0.5916(8) 0.053(5) Uani 0.451(16) 1 d . . P B 2
H32D H 0.384247 1.077972 0.560497 0.080 Uiso 0.451(16) 1 calc R U P B 2
H32E H 0.410588 1.020252 0.629911 0.080 Uiso 0.451(16) 1 calc R U P B 2
H32F H 0.330541 1.047591 0.608185 0.080 Uiso 0.451(16) 1 calc R U P B 2
 
loop_
 _atom_site_aniso_label
 _atom_site_aniso_U_11
 _atom_site_aniso_U_22
 _atom_site_aniso_U_33
 _atom_site_aniso_U_23
 _atom_site_aniso_U_13
 _atom_site_aniso_U_12
Ba1 0.01870(16) 0.02057(17) 0.01779(16) -0.00014(14) 0.00346(13) -0.00372(14)
Cl1 0.0207(5) 0.0290(5) 0.0238(5) -0.0016(4) 0.0025(4) -0.0016(4)
Cl2 0.0338(5) 0.0242(5) 0.0200(5) -0.0002(4) 0.0062(4) -0.0061(4)
Cl3 0.0290(5) 0.0330(6) 0.0217(5) -0.0045(4) 0.0096(4) -0.0072(4)
O1 0.0281(17) 0.0478(19) 0.0216(16) -0.0026(14) 0.0087(13) 0.0006(14)
O2 0.0206(14) 0.0340(17) 0.0234(15) 0.0037(13) 0.0068(12) 0.0023(12)
O3 0.0243(16) 0.042(2) 0.047(2) -0.0129(16) 0.0018(14) -0.0093(14)
O4 0.043(2) 0.0350(19) 0.042(2) 0.0089(16) 0.0025(16) 0.0088(15)
O5 0.0308(16) 0.0302(16) 0.0225(16) 0.0069(13) 0.0001(13) -0.0090(13)
O6 0.0314(17) 0.0288(16) 0.0243(16) 0.0009(13) 0.0032(13) -0.0031(13)
O7 0.0401(19) 0.0357(18) 0.0298(18) 0.0040(14) 0.0132(14) -0.0156(14)
O8 0.061(2) 0.0265(17) 0.0330(19) -0.0073(14) 0.0144(17) 0.0003(15)
O9 0.0276(16) 0.0274(15) 0.0294(17) -0.0034(13) 0.0076(13) -0.0043(13)
O10 0.0392(18) 0.0294(17) 0.0308(17) -0.0063(14) 0.0172(14) -0.0143(14)
O11 0.0344(18) 0.0327(18) 0.043(2) -0.0041(15) 0.0195(15) -0.0031(14)
O12 0.046(2) 0.059(2) 0.0212(17) -0.0058(16) 0.0027(15) -0.0100(17)
Ba2 0.01849(16) 0.01834(16) 0.01551(16) -0.00071(14) 0.00427(12) -0.00235(13)
Cl4 0.0254(5) 0.0309(6) 0.0247(5) -0.0062(4) 0.0105(4) -0.0100(4)
Cl5 0.0232(5) 0.0266(5) 0.0186(5) -0.0012(4) 0.0024(4) 0.0005(4)
Cl6 0.0240(5) 0.0205(5) 0.0277(5) 0.0035(4) 0.0050(4) -0.0004(4)
O13 0.0257(15) 0.0359(17) 0.0173(14) -0.0057(13) 0.0065(11) -0.0043(13)
O14 0.0256(16) 0.0340(17) 0.0286(17) -0.0066(13) 0.0071(13) -0.0073(13)
O15 0.0293(17) 0.0388(19) 0.050(2) -0.0190(16) 0.0195(15) -0.0026(14)
O16 0.052(2) 0.047(2) 0.0284(18) 0.0005(16) 0.0153(15) -0.0260(17)
O17 0.0228(15) 0.0246(15) 0.0232(15) 0.0022(12) 0.0019(12) 0.0000(12)
O18 0.0416(19) 0.0268(16) 0.0299(17) -0.0020(14) 0.0046(14) -0.0047(14)
O19 0.0349(17) 0.0388(18) 0.0176(15) -0.0023(13) 0.0018(13) 0.0007(14)
O20 0.0213(15) 0.0458(19) 0.0314(17) -0.0069(15) 0.0087(13) -0.0019(13)
O21 0.0274(16) 0.0239(15) 0.0234(15) 0.0014(12) 0.0106(12) -0.0022(12)
O22 0.0299(16) 0.0267(16) 0.0309(17) 0.0039(13) 0.0160(13) 0.0024(12)
O23 0.039(2) 0.044(2) 0.041(2) 0.0225(16) 0.0063(16) 0.0072(15)
O24 0.0343(19) 0.0274(17) 0.057(2) -0.0130(16) 0.0027(16) -0.0047(14)
N1 0.036(2) 0.0240(18) 0.0200(18) -0.0026(15) 0.0076(16) -0.0006(15)
N2 0.036(2) 0.040(2) 0.029(2) -0.0106(18) 0.0008(18) 0.0027(18)
C1 0.033(2) 0.037(3) 0.023(2) -0.013(2) 0.0035(19) -0.005(2)
C2 0.059(3) 0.042(3) 0.019(2) -0.004(2) 0.005(2) 0.015(2)
C3 0.059(4) 0.053(3) 0.023(3) -0.007(2) 0.004(2) 0.015(3)
C4 0.041(3) 0.036(3) 0.033(3) -0.005(2) 0.012(2) 0.002(2)
C5 0.045(3) 0.066(4) 0.040(3) -0.002(3) 0.005(3) 0.010(3)
C6 0.042(3) 0.068(4) 0.044(3) -0.012(3) 0.000(3) 0.014(3)
C7 0.071(4) 0.070(4) 0.036(3) -0.004(3) -0.001(3) 0.024(3)
C8 0.083(5) 0.054(4) 0.051(4) 0.004(3) -0.002(3) 0.015(3)
N3 0.038(2) 0.061(3) 0.036(2) -0.007(2) -0.0032(17) 0.000(2)
N4 0.042(3) 0.056(3) 0.052(3) -0.007(2) 0.001(2) 0.002(2)
C9 0.041(3) 0.039(3) 0.052(3) -0.016(2) 0.008(2) -0.007(2)
C10 0.043(3) 0.055(3) 0.034(3) 0.005(3) 0.004(2) 0.010(3)
C11 0.052(3) 0.038(3) 0.042(3) -0.004(2) -0.001(2) 0.007(2)
C12 0.040(3) 0.062(4) 0.056(3) 0.002(3) -0.008(2) -0.017(3)
C13 0.040(3) 0.091(5) 0.076(4) -0.017(4) -0.001(3) -0.013(3)
C14 0.062(4) 0.079(5) 0.074(5) 0.005(4) 0.036(4) -0.007(4)
C15 0.114(16) 0.074(13) 0.110(15) 0.021(11) 0.035(12) 0.023(12)
C16 0.083(13) 0.16(2) 0.041(8) 0.003(10) 0.027(8) 0.010(12)
C15A 0.087(14) 0.076(13) 0.039(8) 0.019(8) 0.030(8) 0.019(9)
C16A 0.054(10) 0.102(17) 0.093(14) -0.011(13) 0.019(10) 0.034(12)
N5 0.0185(18) 0.0259(19) 0.043(2) 0.0049(17) 0.0025(16) -0.0060(15)
N6 0.031(2) 0.034(2) 0.057(3) -0.002(2) 0.012(2) -0.0016(17)
C17 0.025(2) 0.024(2) 0.049(3) 0.006(2) 0.004(2) -0.0027(18)
C18 0.020(2) 0.033(3) 0.055(3) -0.004(2) 0.005(2) -0.0092(19)
C19 0.028(3) 0.041(3) 0.067(4) -0.013(3) 0.008(2) -0.013(2)
C20 0.026(2) 0.034(3) 0.043(3) 0.002(2) 0.002(2) -0.0111(19)
C21 0.031(3) 0.052(3) 0.043(3) 0.001(3) -0.002(2) -0.017(2)
C22 0.044(3) 0.045(3) 0.056(4) -0.003(3) 0.011(3) -0.006(2)
C23 0.054(3) 0.039(3) 0.049(3) -0.002(2) 0.016(3) -0.003(2)
C24 0.087(5) 0.067(4) 0.042(3) 0.011(3) 0.023(3) 0.022(4)
N7 0.042(2) 0.031(2) 0.025(2) -0.0061(17) 0.0160(17) -0.0027(17)
N8 0.038(2) 0.026(2) 0.045(2) -0.0012(18) 0.0176(19) 0.0039(17)
C25 0.031(2) 0.025(2) 0.030(2) -0.0064(18) 0.0154(19) -0.0038(18)
C26 0.076(4) 0.049(3) 0.029(3) -0.008(2) 0.026(3) 0.021(3)
C27 0.078(4) 0.045(3) 0.052(4) -0.003(3) 0.042(3) 0.014(3)
C28 0.055(4) 0.086(5) 0.035(3) -0.021(3) 0.002(3) 0.001(3)
C29 0.039(3) 0.037(3) 0.030(3) -0.005(2) 0.012(2) 0.000(2)
C30 0.036(3) 0.038(3) 0.059(4) 0.001(3) 0.007(3) 0.008(2)
C31 0.038(6) 0.022(5) 0.079(9) 0.006(5) 0.011(6) 0.004(5)
C32 0.045(6) 0.039(6) 0.064(7) 0.013(6) 0.026(5) -0.002(5)
C31A 0.053(9) 0.052(9) 0.050(9) 0.008(7) 0.001(7) 0.033(7)
C32A 0.048(9) 0.058(10) 0.057(9) 0.017(7) 0.016(7) 0.010(7)
 
_geom_special_details
;
 All esds (except the esd in the dihedral angle between two l.s. planes)
 are estimated using the full covariance matrix.  The cell esds are taken
 into account individually in the estimation of esds in distances, angles
 and torsion angles; correlations between esds in cell parameters are only
 used when they are defined by crystal symmetry.  An approximate (isotropic)
 treatment of cell esds is used for estimating esds involving l.s. planes.
;
 
loop_
 _geom_bond_atom_site_label_1
 _geom_bond_atom_site_label_2
 _geom_bond_distance
 _geom_bond_site_symmetry_2
 _geom_bond_publ_flag
Ba1 O2 2.853(3) . ?
Ba1 O2 2.853(3) 3_556 ?
Ba1 O9 2.882(3) 3_556 ?
Ba1 O9 2.882(3) . ?
Ba1 O10 2.889(3) . ?
Ba1 O10 2.889(3) 3_556 ?
Ba1 O5 2.892(3) . ?
Ba1 O5 2.892(3) 3_556 ?
Ba1 O1 2.933(3) 3_556 ?
Ba1 O1 2.933(3) . ?
Ba1 O6 2.943(3) 3_556 ?
Ba1 O6 2.943(3) . ?
Cl1 O3 1.423(3) . ?
Cl1 O4 1.434(3) . ?
Cl1 O1 1.450(3) . ?
Cl1 O2 1.454(3) . ?
Cl2 O7 1.433(3) . ?
Cl2 O8 1.435(3) . ?
Cl2 O6 1.449(3) . ?
Cl2 O5 1.451(3) . ?
Cl3 O12 1.429(3) . ?
Cl3 O11 1.430(3) . ?
Cl3 O9 1.453(3) . ?
Cl3 O10 1.453(3) . ?
Ba2 O21 2.869(3) . ?
Ba2 O21 2.870(3) 3_666 ?
Ba2 O13 2.870(3) . ?
Ba2 O13 2.870(3) 3_666 ?
Ba2 O22 2.871(3) . ?
Ba2 O22 2.871(3) 3_666 ?
Ba2 O17 2.909(3) 3_666 ?
Ba2 O17 2.909(3) . ?
Ba2 O14 2.927(3) . ?
Ba2 O14 2.927(3) 3_666 ?
Ba2 O18 2.973(3) . ?
Ba2 O18 2.973(3) 3_666 ?
Cl4 O16 1.427(3) . ?
Cl4 O15 1.433(3) . ?
Cl4 O13 1.454(3) . ?
Cl4 O14 1.459(3) . ?
Cl5 O20 1.429(3) . ?
Cl5 O19 1.435(3) . ?
Cl5 O18 1.444(3) . ?
Cl5 O17 1.455(3) . ?
Cl6 O23 1.422(3) . ?
Cl6 O24 1.427(3) . ?
Cl6 O21 1.452(3) . ?
Cl6 O22 1.454(3) . ?
N1 C1 1.330(6) . ?
N1 C2 1.369(6) . ?
N1 C4 1.418(6) . ?
N2 C1 1.321(6) . ?
N2 C3 1.368(6) . ?
N2 C6 1.465(6) . ?
C1 H1 0.9500 . ?
C2 C3 1.339(7) . ?
C2 H2 0.9500 . ?
C3 H3 0.9500 . ?
C4 C5 1.306(7) . ?
C4 H4 0.9500 . ?
C5 H5A 0.9500 . ?
C5 H5B 0.9500 . ?
C6 C7 1.488(8) . ?
C6 H6A 0.9900 . ?
C6 H6B 0.9900 . ?
C7 C8 1.478(9) . ?
C7 H7A 0.9900 . ?
C7 H7B 0.9900 . ?
C8 H8A 0.9800 . ?
C8 H8B 0.9800 . ?
C8 H8C 0.9800 . ?
N3 C10 1.308(7) . ?
N3 C9 1.341(7) . ?
N3 C12 1.412(7) . ?
N4 C11 1.333(7) . ?
N4 C9 1.365(7) . ?
N4 C14 1.495(7) . ?
C9 H9 0.9500 . ?
C10 C11 1.368(8) . ?
C10 H10 0.9500 . ?
C11 H11 0.9500 . ?
C12 C13 1.335(8) . ?
C12 H12 0.9500 . ?
C13 H13A 0.9500 . ?
C13 H13B 0.9500 . ?
C14 C15A 1.516(18) . ?
C14 C15 1.65(2) . ?
C14 H14A 0.9900 . ?
C14 H14B 0.9900 . ?
C14 H14C 0.9900 . ?
C14 H14D 0.9900 . ?
C15 C16 1.58(4) . ?
C15 H15A 0.9900 . ?
C15 H15B 0.9900 . ?
C16 H16A 0.9800 . ?
C16 H16B 0.9800 . ?
C16 H16C 0.9800 . ?
C15A C16A 1.59(3) . ?
C15A H15C 0.9900 . ?
C15A H15D 0.9900 . ?
C16A H16D 0.9800 . ?
C16A H16E 0.9800 . ?
C16A H16F 0.9800 . ?
N5 C17 1.338(6) . ?
N5 C18 1.378(5) . ?
N5 C20 1.415(6) . ?
N6 C17 1.313(6) . ?
N6 C19 1.378(6) . ?
N6 C22 1.459(7) . ?
C17 H17 0.9500 . ?
C18 C19 1.327(7) . ?
C18 H18 0.9500 . ?
C19 H19 0.9500 . ?
C20 C21 1.295(7) . ?
C20 H20 0.9500 . ?
C21 H21A 0.9500 . ?
C21 H21B 0.9500 . ?
C22 C23 1.532(7) . ?
C22 H22A 0.9900 . ?
C22 H22B 0.9900 . ?
C23 C24 1.495(7) . ?
C23 H23A 0.9900 . ?
C23 H23B 0.9900 . ?
C24 H24A 0.9800 . ?
C24 H24B 0.9800 . ?
C24 H24C 0.9800 . ?
N7 C25 1.328(6) . ?
N7 C26 1.382(6) . ?
N7 C29 1.419(6) . ?
N8 C25 1.318(5) . ?
N8 C27 1.376(7) . ?
N8 C30 1.458(6) . ?
C25 H25 0.9500 . ?
C26 C27 1.325(8) . ?
C26 H26 0.9500 . ?
C27 H27 0.9500 . ?
C28 C29 1.312(7) . ?
C28 H28A 0.9500 . ?
C28 H28B 0.9500 . ?
C29 H29 0.9500 . ?
C30 C31A 1.497(16) . ?
C30 C31 1.552(11) . ?
C30 H30A 0.9900 . ?
C30 H30B 0.9900 . ?
C30 H30C 0.9900 . ?
C30 H30D 0.9900 . ?
C31 C32 1.507(17) . ?
C31 H31A 0.9900 . ?
C31 H31B 0.9900 . ?
C32 H32A 0.9800 . ?
C32 H32B 0.9800 . ?
C32 H32C 0.9800 . ?
C31A C32A 1.51(2) . ?
C31A H31C 0.9900 . ?
C31A H31D 0.9900 . ?
C32A H32D 0.9800 . ?
C32A H32E 0.9800 . ?
C32A H32F 0.9800 . ?
 
loop_
 _geom_angle_atom_site_label_1
 _geom_angle_atom_site_label_2
 _geom_angle_atom_site_label_3
 _geom_angle
 _geom_angle_site_symmetry_1
 _geom_angle_site_symmetry_3
 _geom_angle_publ_flag
O2 Ba1 O2 180.0 . 3_556 ?
O2 Ba1 O9 110.70(8) . 3_556 ?
O2 Ba1 O9 69.30(8) 3_556 3_556 ?
O2 Ba1 O9 69.30(8) . . ?
O2 Ba1 O9 110.70(8) 3_556 . ?
O9 Ba1 O9 180.0 3_556 . ?
O2 Ba1 O10 72.14(9) . . ?
O2 Ba1 O10 107.86(9) 3_556 . ?
O9 Ba1 O10 132.16(8) 3_556 . ?
O9 Ba1 O10 47.84(8) . . ?
O2 Ba1 O10 107.86(9) . 3_556 ?
O2 Ba1 O10 72.14(9) 3_556 3_556 ?
O9 Ba1 O10 47.84(8) 3_556 3_556 ?
O9 Ba1 O10 132.16(8) . 3_556 ?
O10 Ba1 O10 180.00(11) . 3_556 ?
O2 Ba1 O5 114.48(8) . . ?
O2 Ba1 O5 65.52(8) 3_556 . ?
O9 Ba1 O5 107.32(8) 3_556 . ?
O9 Ba1 O5 72.68(8) . . ?
O10 Ba1 O5 114.46(8) . . ?
O10 Ba1 O5 65.54(8) 3_556 . ?
O2 Ba1 O5 65.52(8) . 3_556 ?
O2 Ba1 O5 114.48(8) 3_556 3_556 ?
O9 Ba1 O5 72.68(8) 3_556 3_556 ?
O9 Ba1 O5 107.32(8) . 3_556 ?
O10 Ba1 O5 65.54(8) . 3_556 ?
O10 Ba1 O5 114.46(8) 3_556 3_556 ?
O5 Ba1 O5 180.0 . 3_556 ?
O2 Ba1 O1 132.38(8) . 3_556 ?
O2 Ba1 O1 47.62(8) 3_556 3_556 ?
O9 Ba1 O1 112.16(8) 3_556 3_556 ?
O9 Ba1 O1 67.84(8) . 3_556 ?
O10 Ba1 O1 64.10(9) . 3_556 ?
O10 Ba1 O1 115.90(9) 3_556 3_556 ?
O5 Ba1 O1 70.67(9) . 3_556 ?
O5 Ba1 O1 109.33(9) 3_556 3_556 ?
O2 Ba1 O1 47.62(8) . . ?
O2 Ba1 O1 132.38(8) 3_556 . ?
O9 Ba1 O1 67.83(8) 3_556 . ?
O9 Ba1 O1 112.16(8) . . ?
O10 Ba1 O1 115.90(9) . . ?
O10 Ba1 O1 64.10(9) 3_556 . ?
O5 Ba1 O1 109.33(9) . . ?
O5 Ba1 O1 70.67(9) 3_556 . ?
O1 Ba1 O1 180.0 3_556 . ?
O2 Ba1 O6 110.91(8) . 3_556 ?
O2 Ba1 O6 69.09(8) 3_556 3_556 ?
O9 Ba1 O6 66.62(8) 3_556 3_556 ?
O9 Ba1 O6 113.38(8) . 3_556 ?
O10 Ba1 O6 68.19(8) . 3_556 ?
O10 Ba1 O6 111.81(8) 3_556 3_556 ?
O5 Ba1 O6 132.77(8) . 3_556 ?
O5 Ba1 O6 47.23(8) 3_556 3_556 ?
O1 Ba1 O6 69.61(9) 3_556 3_556 ?
O1 Ba1 O6 110.39(9) . 3_556 ?
O2 Ba1 O6 69.09(8) . . ?
O2 Ba1 O6 110.91(8) 3_556 . ?
O9 Ba1 O6 113.38(8) 3_556 . ?
O9 Ba1 O6 66.62(8) . . ?
O10 Ba1 O6 111.81(8) . . ?
O10 Ba1 O6 68.19(8) 3_556 . ?
O5 Ba1 O6 47.23(8) . . ?
O5 Ba1 O6 132.77(8) 3_556 . ?
O1 Ba1 O6 110.39(9) 3_556 . ?
O1 Ba1 O6 69.61(9) . . ?
O6 Ba1 O6 180.0 3_556 . ?
O3 Cl1 O4 110.6(2) . . ?
O3 Cl1 O1 110.4(2) . . ?
O4 Cl1 O1 109.3(2) . . ?
O3 Cl1 O2 109.94(19) . . ?
O4 Cl1 O2 109.41(19) . . ?
O1 Cl1 O2 107.17(17) . . ?
O3 Cl1 Ba1 126.29(15) . . ?
O4 Cl1 Ba1 123.07(14) . . ?
O1 Cl1 Ba1 55.19(12) . . ?
O2 Cl1 Ba1 51.99(12) . . ?
O7 Cl2 O8 110.2(2) . . ?
O7 Cl2 O6 110.22(18) . . ?
O8 Cl2 O6 109.4(2) . . ?
O7 Cl2 O5 109.82(19) . . ?
O8 Cl2 O5 109.82(19) . . ?
O6 Cl2 O5 107.39(17) . . ?
O7 Cl2 Ba1 126.24(14) . . ?
O8 Cl2 Ba1 123.57(14) . . ?
O6 Cl2 Ba1 54.72(12) . . ?
O5 Cl2 Ba1 52.68(11) . . ?
O12 Cl3 O11 110.1(2) . . ?
O12 Cl3 O9 110.4(2) . . ?
O11 Cl3 O9 109.72(18) . . ?
O12 Cl3 O10 110.0(2) . . ?
O11 Cl3 O10 109.44(19) . . ?
O9 Cl3 O10 107.24(17) . . ?
O12 Cl3 Ba1 114.42(15) . . ?
O11 Cl3 Ba1 135.51(15) . . ?
O9 Cl3 Ba1 54.26(12) . . ?
O10 Cl3 Ba1 54.56(12) . . ?
Cl1 O1 Ba1 100.87(14) . . ?
Cl1 O2 Ba1 104.33(14) . . ?
Cl2 O5 Ba1 103.79(14) . . ?
Cl2 O6 Ba1 101.57(14) . . ?
Cl3 O9 Ba1 101.58(14) . . ?
Cl3 O10 Ba1 101.25(15) . . ?
O21 Ba2 O21 180.0 . 3_666 ?
O21 Ba2 O13 111.42(8) . . ?
O21 Ba2 O13 68.58(8) 3_666 . ?
O21 Ba2 O13 68.58(8) . 3_666 ?
O21 Ba2 O13 111.42(8) 3_666 3_666 ?
O13 Ba2 O13 180.0 . 3_666 ?
O21 Ba2 O22 48.14(8) . . ?
O21 Ba2 O22 131.86(8) 3_666 . ?
O13 Ba2 O22 65.41(8) . . ?
O13 Ba2 O22 114.59(8) 3_666 . ?
O21 Ba2 O22 131.86(8) . 3_666 ?
O21 Ba2 O22 48.14(8) 3_666 3_666 ?
O13 Ba2 O22 114.59(8) . 3_666 ?
O13 Ba2 O22 65.41(8) 3_666 3_666 ?
O22 Ba2 O22 180.0 . 3_666 ?
O21 Ba2 O17 69.89(8) . 3_666 ?
O21 Ba2 O17 110.11(8) 3_666 3_666 ?
O13 Ba2 O17 70.63(8) . 3_666 ?
O13 Ba2 O17 109.37(8) 3_666 3_666 ?
O22 Ba2 O17 66.76(8) . 3_666 ?
O22 Ba2 O17 113.24(8) 3_666 3_666 ?
O21 Ba2 O17 110.11(8) . . ?
O21 Ba2 O17 69.89(8) 3_666 . ?
O13 Ba2 O17 109.37(8) . . ?
O13 Ba2 O17 70.63(8) 3_666 . ?
O22 Ba2 O17 113.24(8) . . ?
O22 Ba2 O17 66.76(8) 3_666 . ?
O17 Ba2 O17 180.0 3_666 . ?
O21 Ba2 O14 113.63(8) . . ?
O21 Ba2 O14 66.37(8) 3_666 . ?
O13 Ba2 O14 47.74(8) . . ?
O13 Ba2 O14 132.26(8) 3_666 . ?
O22 Ba2 O14 72.66(8) . . ?
O22 Ba2 O14 107.34(8) 3_666 . ?
O17 Ba2 O14 115.94(8) 3_666 . ?
O17 Ba2 O14 64.06(8) . . ?
O21 Ba2 O14 66.37(8) . 3_666 ?
O21 Ba2 O14 113.63(8) 3_666 3_666 ?
O13 Ba2 O14 132.26(8) . 3_666 ?
O13 Ba2 O14 47.74(8) 3_666 3_666 ?
O22 Ba2 O14 107.34(8) . 3_666 ?
O22 Ba2 O14 72.66(8) 3_666 3_666 ?
O17 Ba2 O14 64.06(8) 3_666 3_666 ?
O17 Ba2 O14 115.94(8) . 3_666 ?
O14 Ba2 O14 180.00(4) . 3_666 ?
O21 Ba2 O18 65.66(8) . . ?
O21 Ba2 O18 114.34(8) 3_666 . ?
O13 Ba2 O18 113.42(8) . . ?
O13 Ba2 O18 66.58(8) 3_666 . ?
O22 Ba2 O18 73.36(8) . . ?
O22 Ba2 O18 106.64(8) 3_666 . ?
O17 Ba2 O18 133.32(8) 3_666 . ?
O17 Ba2 O18 46.68(8) . . ?
O14 Ba2 O18 71.74(8) . . ?
O14 Ba2 O18 108.26(8) 3_666 . ?
O21 Ba2 O18 114.34(8) . 3_666 ?
O21 Ba2 O18 65.66(8) 3_666 3_666 ?
O13 Ba2 O18 66.58(8) . 3_666 ?
O13 Ba2 O18 113.43(8) 3_666 3_666 ?
O22 Ba2 O18 106.64(8) . 3_666 ?
O22 Ba2 O18 73.36(8) 3_666 3_666 ?
O17 Ba2 O18 46.68(8) 3_666 3_666 ?
O17 Ba2 O18 133.32(8) . 3_666 ?
O14 Ba2 O18 108.26(8) . 3_666 ?
O14 Ba2 O18 71.74(8) 3_666 3_666 ?
O18 Ba2 O18 180.00(10) . 3_666 ?
O16 Cl4 O15 109.9(2) . . ?
O16 Cl4 O13 109.44(19) . . ?
O15 Cl4 O13 109.64(19) . . ?
O16 Cl4 O14 110.5(2) . . ?
O15 Cl4 O14 110.04(18) . . ?
O13 Cl4 O14 107.34(17) . . ?
O16 Cl4 Ba2 127.93(16) . . ?
O15 Cl4 Ba2 122.16(14) . . ?
O13 Cl4 Ba2 52.57(11) . . ?
O14 Cl4 Ba2 54.87(12) . . ?
O20 Cl5 O19 109.89(19) . . ?
O20 Cl5 O18 110.67(19) . . ?
O19 Cl5 O18 110.04(19) . . ?
O20 Cl5 O17 109.57(18) . . ?
O19 Cl5 O17 109.55(18) . . ?
O18 Cl5 O17 107.08(17) . . ?
O20 Cl5 Ba2 113.89(13) . . ?
O19 Cl5 Ba2 136.17(13) . . ?
O18 Cl5 Ba2 55.62(13) . . ?
O17 Cl5 Ba2 53.13(11) . . ?
O23 Cl6 O24 111.0(2) . . ?
O23 Cl6 O21 110.21(19) . . ?
O24 Cl6 O21 108.8(2) . . ?
O23 Cl6 O22 110.1(2) . . ?
O24 Cl6 O22 109.42(19) . . ?
O21 Cl6 O22 107.30(17) . . ?
O23 Cl6 Ba2 127.54(16) . . ?
O24 Cl6 Ba2 121.50(15) . . ?
O21 Cl6 Ba2 53.64(11) . . ?
O22 Cl6 Ba2 53.72(12) . . ?
Cl4 O13 Ba2 103.72(14) . . ?
Cl4 O14 Ba2 101.06(14) . . ?
Cl5 O17 Ba2 103.29(14) . . ?
Cl5 O18 Ba2 100.75(15) . . ?
Cl6 O21 Ba2 102.31(14) . . ?
Cl6 O22 Ba2 102.18(14) . . ?
C1 N1 C2 107.6(4) . . ?
C1 N1 C4 123.7(4) . . ?
C2 N1 C4 128.7(4) . . ?
C1 N2 C3 108.5(4) . . ?
C1 N2 C6 126.2(4) . . ?
C3 N2 C6 125.3(4) . . ?
N2 C1 N1 109.0(4) . . ?
N2 C1 H1 125.5 . . ?
N1 C1 H1 125.5 . . ?
C3 C2 N1 107.9(4) . . ?
C3 C2 H2 126.1 . . ?
N1 C2 H2 126.1 . . ?
C2 C3 N2 107.0(4) . . ?
C2 C3 H3 126.5 . . ?
N2 C3 H3 126.5 . . ?
C5 C4 N1 123.2(5) . . ?
C5 C4 H4 118.4 . . ?
N1 C4 H4 118.4 . . ?
C4 C5 H5A 120.0 . . ?
C4 C5 H5B 120.0 . . ?
H5A C5 H5B 120.0 . . ?
N2 C6 C7 112.4(5) . . ?
N2 C6 H6A 109.1 . . ?
C7 C6 H6A 109.1 . . ?
N2 C6 H6B 109.1 . . ?
C7 C6 H6B 109.1 . . ?
H6A C6 H6B 107.9 . . ?
C8 C7 C6 112.5(5) . . ?
C8 C7 H7A 109.1 . . ?
C6 C7 H7A 109.1 . . ?
C8 C7 H7B 109.1 . . ?
C6 C7 H7B 109.1 . . ?
H7A C7 H7B 107.8 . . ?
C7 C8 H8A 109.5 . . ?
C7 C8 H8B 109.5 . . ?
H8A C8 H8B 109.5 . . ?
C7 C8 H8C 109.5 . . ?
H8A C8 H8C 109.5 . . ?
H8B C8 H8C 109.5 . . ?
C10 N3 C9 110.9(5) . . ?
C10 N3 C12 128.1(5) . . ?
C9 N3 C12 121.0(5) . . ?
C11 N4 C9 111.0(5) . . ?
C11 N4 C14 125.4(5) . . ?
C9 N4 C14 123.6(5) . . ?
N3 C9 N4 104.3(5) . . ?
N3 C9 H9 127.9 . . ?
N4 C9 H9 127.9 . . ?
N3 C10 C11 108.6(5) . . ?
N3 C10 H10 125.7 . . ?
C11 C10 H10 125.7 . . ?
N4 C11 C10 105.2(5) . . ?
N4 C11 H11 127.4 . . ?
C10 C11 H11 127.4 . . ?
C13 C12 N3 123.6(6) . . ?
C13 C12 H12 118.2 . . ?
N3 C12 H12 118.2 . . ?
C12 C13 H13A 120.0 . . ?
C12 C13 H13B 120.0 . . ?
H13A C13 H13B 120.0 . . ?
N4 C14 C15A 110.6(8) . . ?
N4 C14 C15 107.1(8) . . ?
N4 C14 H14A 110.3 . . ?
C15 C14 H14A 110.3 . . ?
N4 C14 H14B 110.3 . . ?
C15 C14 H14B 110.3 . . ?
H14A C14 H14B 108.6 . . ?
N4 C14 H14C 109.5 . . ?
C15A C14 H14C 109.5 . . ?
N4 C14 H14D 109.5 . . ?
C15A C14 H14D 109.5 . . ?
H14C C14 H14D 108.1 . . ?
C16 C15 C14 106.7(16) . . ?
C16 C15 H15A 110.4 . . ?
C14 C15 H15A 110.4 . . ?
C16 C15 H15B 110.4 . . ?
C14 C15 H15B 110.4 . . ?
H15A C15 H15B 108.6 . . ?
C15 C16 H16A 109.5 . . ?
C15 C16 H16B 109.5 . . ?
H16A C16 H16B 109.5 . . ?
C15 C16 H16C 109.5 . . ?
H16A C16 H16C 109.5 . . ?
H16B C16 H16C 109.5 . . ?
C14 C15A C16A 114.0(16) . . ?
C14 C15A H15C 108.8 . . ?
C16A C15A H15C 108.8 . . ?
C14 C15A H15D 108.8 . . ?
C16A C15A H15D 108.8 . . ?
H15C C15A H15D 107.7 . . ?
C15A C16A H16D 109.5 . . ?
C15A C16A H16E 109.5 . . ?
H16D C16A H16E 109.5 . . ?
C15A C16A H16F 109.5 . . ?
H16D C16A H16F 109.5 . . ?
H16E C16A H16F 109.5 . . ?
C17 N5 C18 108.2(4) . . ?
C17 N5 C20 122.8(4) . . ?
C18 N5 C20 129.0(4) . . ?
C17 N6 C19 108.2(4) . . ?
C17 N6 C22 125.6(4) . . ?
C19 N6 C22 126.0(4) . . ?
N6 C17 N5 108.7(4) . . ?
N6 C17 H17 125.6 . . ?
N5 C17 H17 125.6 . . ?
C19 C18 N5 106.8(4) . . ?
C19 C18 H18 126.6 . . ?
N5 C18 H18 126.6 . . ?
C18 C19 N6 108.1(4) . . ?
C18 C19 H19 125.9 . . ?
N6 C19 H19 125.9 . . ?
C21 C20 N5 124.3(4) . . ?
C21 C20 H20 117.8 . . ?
N5 C20 H20 117.8 . . ?
C20 C21 H21A 120.0 . . ?
C20 C21 H21B 120.0 . . ?
H21A C21 H21B 120.0 . . ?
N6 C22 C23 111.4(5) . . ?
N6 C22 H22A 109.3 . . ?
C23 C22 H22A 109.3 . . ?
N6 C22 H22B 109.3 . . ?
C23 C22 H22B 109.3 . . ?
H22A C22 H22B 108.0 . . ?
C24 C23 C22 111.3(5) . . ?
C24 C23 H23A 109.4 . . ?
C22 C23 H23A 109.4 . . ?
C24 C23 H23B 109.4 . . ?
C22 C23 H23B 109.4 . . ?
H23A C23 H23B 108.0 . . ?
C23 C24 H24A 109.5 . . ?
C23 C24 H24B 109.5 . . ?
H24A C24 H24B 109.5 . . ?
C23 C24 H24C 109.5 . . ?
H24A C24 H24C 109.5 . . ?
H24B C24 H24C 109.5 . . ?
C25 N7 C26 108.1(4) . . ?
C25 N7 C29 123.1(4) . . ?
C26 N7 C29 128.8(4) . . ?
C25 N8 C27 107.5(4) . . ?
C25 N8 C30 125.3(4) . . ?
C27 N8 C30 127.2(4) . . ?
N8 C25 N7 109.2(4) . . ?
N8 C25 H25 125.4 . . ?
N7 C25 H25 125.4 . . ?
C27 C26 N7 106.6(5) . . ?
C27 C26 H26 126.7 . . ?
N7 C26 H26 126.7 . . ?
C26 C27 N8 108.5(5) . . ?
C26 C27 H27 125.7 . . ?
N8 C27 H27 125.7 . . ?
C29 C28 H28A 120.0 . . ?
C29 C28 H28B 120.0 . . ?
H28A C28 H28B 120.0 . . ?
C28 C29 N7 123.9(5) . . ?
C28 C29 H29 118.0 . . ?
N7 C29 H29 118.0 . . ?
N8 C30 C31A 113.5(7) . . ?
N8 C30 C31 111.5(6) . . ?
N8 C30 H30A 109.3 . . ?
C31 C30 H30A 109.3 . . ?
N8 C30 H30B 109.3 . . ?
C31 C30 H30B 109.3 . . ?
H30A C30 H30B 108.0 . . ?
N8 C30 H30C 108.9 . . ?
C31A C30 H30C 108.9 . . ?
N8 C30 H30D 108.9 . . ?
C31A C30 H30D 108.9 . . ?
H30C C30 H30D 107.7 . . ?
C32 C31 C30 113.8(10) . . ?
C32 C31 H31A 108.8 . . ?
C30 C31 H31A 108.8 . . ?
C32 C31 H31B 108.8 . . ?
C30 C31 H31B 108.8 . . ?
H31A C31 H31B 107.7 . . ?
C31 C32 H32A 109.5 . . ?
C31 C32 H32B 109.5 . . ?
H32A C32 H32B 109.5 . . ?
C31 C32 H32C 109.5 . . ?
H32A C32 H32C 109.5 . . ?
H32B C32 H32C 109.5 . . ?
C30 C31A C32A 111.2(13) . . ?
C30 C31A H31C 109.4 . . ?
C32A C31A H31C 109.4 . . ?
C30 C31A H31D 109.4 . . ?
C32A C31A H31D 109.4 . . ?
H31C C31A H31D 108.0 . . ?
C31A C32A H32D 109.5 . . ?
C31A C32A H32E 109.5 . . ?
H32D C32A H32E 109.5 . . ?
C31A C32A H32F 109.5 . . ?
H32D C32A H32F 109.5 . . ?
H32E C32A H32F 109.5 . . ?
 
loop_
 _geom_torsion_atom_site_label_1
 _geom_torsion_atom_site_label_2
 _geom_torsion_atom_site_label_3
 _geom_torsion_atom_site_label_4
 _geom_torsion
 _geom_torsion_site_symmetry_1
 _geom_torsion_site_symmetry_2
 _geom_torsion_site_symmetry_3
 _geom_torsion_site_symmetry_4
 _geom_torsion_publ_flag
O3 Cl1 O1 Ba1 120.71(17) . . . . ?
O4 Cl1 O1 Ba1 -117.45(17) . . . . ?
O2 Cl1 O1 Ba1 1.00(19) . . . . ?
O3 Cl1 O2 Ba1 -121.03(18) . . . . ?
O4 Cl1 O2 Ba1 117.32(17) . . . . ?
O1 Cl1 O2 Ba1 -1.0(2) . . . . ?
O7 Cl2 O5 Ba1 -121.03(16) . . . . ?
O8 Cl2 O5 Ba1 117.67(18) . . . . ?
O6 Cl2 O5 Ba1 -1.16(19) . . . . ?
O7 Cl2 O6 Ba1 120.74(17) . . . . ?
O8 Cl2 O6 Ba1 -117.99(17) . . . . ?
O5 Cl2 O6 Ba1 1.13(19) . . . . ?
O12 Cl3 O9 Ba1 106.04(18) . . . . ?
O11 Cl3 O9 Ba1 -132.51(16) . . . . ?
O10 Cl3 O9 Ba1 -13.73(19) . . . . ?
O12 Cl3 O10 Ba1 -106.35(19) . . . . ?
O11 Cl3 O10 Ba1 132.64(16) . . . . ?
O9 Cl3 O10 Ba1 13.68(18) . . . . ?
O16 Cl4 O13 Ba2 -123.41(19) . . . . ?
O15 Cl4 O13 Ba2 116.01(16) . . . . ?
O14 Cl4 O13 Ba2 -3.50(19) . . . . ?
O16 Cl4 O14 Ba2 122.65(18) . . . . ?
O15 Cl4 O14 Ba2 -115.85(18) . . . . ?
O13 Cl4 O14 Ba2 3.40(18) . . . . ?
O20 Cl5 O17 Ba2 105.70(16) . . . . ?
O19 Cl5 O17 Ba2 -133.67(16) . . . . ?
O18 Cl5 O17 Ba2 -14.37(19) . . . . ?
O20 Cl5 O18 Ba2 -105.44(17) . . . . ?
O19 Cl5 O18 Ba2 132.91(15) . . . . ?
O17 Cl5 O18 Ba2 13.92(18) . . . . ?
O23 Cl6 O21 Ba2 -122.36(18) . . . . ?
O24 Cl6 O21 Ba2 115.77(16) . . . . ?
O22 Cl6 O21 Ba2 -2.52(18) . . . . ?
O23 Cl6 O22 Ba2 122.45(17) . . . . ?
O24 Cl6 O22 Ba2 -115.37(18) . . . . ?
O21 Cl6 O22 Ba2 2.52(18) . . . . ?
C3 N2 C1 N1 -2.1(6) . . . . ?
C6 N2 C1 N1 176.4(5) . . . . ?
C2 N1 C1 N2 1.5(5) . . . . ?
C4 N1 C1 N2 -176.8(4) . . . . ?
C1 N1 C2 C3 -0.3(6) . . . . ?
C4 N1 C2 C3 177.8(5) . . . . ?
N1 C2 C3 N2 -0.9(6) . . . . ?
C1 N2 C3 C2 1.8(6) . . . . ?
C6 N2 C3 C2 -176.6(5) . . . . ?
C1 N1 C4 C5 -171.6(5) . . . . ?
C2 N1 C4 C5 10.6(8) . . . . ?
C1 N2 C6 C7 107.7(6) . . . . ?
C3 N2 C6 C7 -74.1(7) . . . . ?
N2 C6 C7 C8 -61.8(7) . . . . ?
C10 N3 C9 N4 1.0(6) . . . . ?
C12 N3 C9 N4 -179.3(4) . . . . ?
C11 N4 C9 N3 -2.5(6) . . . . ?
C14 N4 C9 N3 176.0(5) . . . . ?
C9 N3 C10 C11 0.7(6) . . . . ?
C12 N3 C10 C11 -178.9(5) . . . . ?
C9 N4 C11 C10 3.0(6) . . . . ?
C14 N4 C11 C10 -175.6(5) . . . . ?
N3 C10 C11 N4 -2.3(6) . . . . ?
C10 N3 C12 C13 -9.0(9) . . . . ?
C9 N3 C12 C13 171.4(5) . . . . ?
C11 N4 C14 C15A 97.9(10) . . . . ?
C9 N4 C14 C15A -80.4(11) . . . . ?
C11 N4 C14 C15 57.8(11) . . . . ?
C9 N4 C14 C15 -120.5(10) . . . . ?
N4 C14 C15 C16 68.1(14) . . . . ?
N4 C14 C15A C16A -73.5(17) . . . . ?
C19 N6 C17 N5 -0.4(5) . . . . ?
C22 N6 C17 N5 -175.0(4) . . . . ?
C18 N5 C17 N6 0.2(5) . . . . ?
C20 N5 C17 N6 178.1(4) . . . . ?
C17 N5 C18 C19 0.1(5) . . . . ?
C20 N5 C18 C19 -177.7(5) . . . . ?
N5 C18 C19 N6 -0.3(6) . . . . ?
C17 N6 C19 C18 0.4(6) . . . . ?
C22 N6 C19 C18 175.1(5) . . . . ?
C17 N5 C20 C21 -167.4(5) . . . . ?
C18 N5 C20 C21 10.0(8) . . . . ?
C17 N6 C22 C23 106.1(6) . . . . ?
C19 N6 C22 C23 -67.6(7) . . . . ?
N6 C22 C23 C24 179.4(5) . . . . ?
C27 N8 C25 N7 0.0(5) . . . . ?
C30 N8 C25 N7 -179.8(4) . . . . ?
C26 N7 C25 N8 -0.3(5) . . . . ?
C29 N7 C25 N8 -179.8(4) . . . . ?
C25 N7 C26 C27 0.5(6) . . . . ?
C29 N7 C26 C27 -180.0(5) . . . . ?
N7 C26 C27 N8 -0.6(7) . . . . ?
C25 N8 C27 C26 0.4(6) . . . . ?
C30 N8 C27 C26 -179.9(5) . . . . ?
C25 N7 C29 C28 166.2(5) . . . . ?
C26 N7 C29 C28 -13.2(8) . . . . ?
C25 N8 C30 C31A -81.0(9) . . . . ?
C27 N8 C30 C31A 99.3(10) . . . . ?
C25 N8 C30 C31 -117.3(8) . . . . ?
C27 N8 C30 C31 63.0(9) . . . . ?
N8 C30 C31 C32 62.8(13) . . . . ?
N8 C30 C31A C32A -62.4(13) . . . . ?
 
_refine_diff_density_max    1.069
_refine_diff_density_min   -0.601
_refine_diff_density_rms    0.103

_shelx_res_file
;
TITL yoav21r_auto_a.res in P2(1)/c
    yoav21r.res
    created by SHELXL-2018/3 at 11:48:41 on 01-Oct-2024
REM Old TITL Yoav21R_auto in P2(1)/c
REM SHELXT solution in P2(1)/c: R1 0.183, Rweak 0.003, Alpha 0.049
REM <I/s> 0.493 for 285 systematic absences, Orientation as input
REM Formula found by SHELXT: C32A N8 O13 Cl5 I
CELL 0.71073 19.670406 13.442847 20.102096 90 100.2175 90
ZERR 4 0.000571 0.000362 0.000628 0 0.0029 0
LATT 1
SYMM -X,0.5+Y,0.5-Z
SFAC C H Ba Cl N O
UNIT 128 208 4 24 32 96
RIGU 0.001 0.001 N3 C9
RIGU 0.001 0.001 C12 C13

L.S. 10
PLAN  19
SIZE 0.06 0.15 0.15
TEMP -173
CONF
MORE -1
BOND $H
fmap 2
acta
OMIT -4 4 2
OMIT 1 2 2
OMIT 3 0 2
OMIT 3 1 0
OMIT 4 0 0
REM <olex2.extras>
REM <HklSrc "%.\\Yoav21R.hkl">
REM </olex2.extras>

WGHT    0.031200   10.786799
FVAR       0.12759   0.53783   0.54871
BA1   3    0.000000    0.000000    0.500000    10.50000    0.01870    0.02057 =
         0.01779   -0.00014    0.00346   -0.00372
CL1   4   -0.150024    0.051082    0.382211    11.00000    0.02071    0.02903 =
         0.02379   -0.00159    0.00245   -0.00158
CL2   4    0.048274    0.253112    0.500940    11.00000    0.03378    0.02418 =
         0.02001   -0.00023    0.00617   -0.00606
CL3   4    0.084857   -0.053408    0.366441    11.00000    0.02895    0.03299 =
         0.02170   -0.00449    0.00960   -0.00724
O1    6   -0.144520    0.058312    0.454918    11.00000    0.02812    0.04785 =
         0.02164   -0.00260    0.00867    0.00064
O2    6   -0.083311    0.017751    0.369081    11.00000    0.02065    0.03398 =
         0.02342    0.00372    0.00677    0.00232
O3    6   -0.202180   -0.018512    0.355243    11.00000    0.02429    0.04155 =
         0.04665   -0.01287    0.00175   -0.00933
O4    6   -0.165296    0.147407    0.352640    11.00000    0.04336    0.03496 =
         0.04171    0.00890    0.00253    0.00879
O5    6    0.081256    0.174630    0.544748    11.00000    0.03085    0.03023 =
         0.02255    0.00691    0.00010   -0.00901
O6    6   -0.008419    0.208502    0.454658    11.00000    0.03135    0.02881 =
         0.02431    0.00089    0.00316   -0.00308
O7    6    0.097018    0.296267    0.464196    11.00000    0.04006    0.03570 =
         0.02980    0.00398    0.01316   -0.01561
O8    6    0.021775    0.327786    0.540544    11.00000    0.06085    0.02652 =
         0.03297   -0.00731    0.01438    0.00025
O9    6    0.084247    0.042362    0.399868    11.00000    0.02764    0.02741 =
         0.02943   -0.00345    0.00760   -0.00434
O10   6    0.058833   -0.126648    0.408833    11.00000    0.03923    0.02940 =
         0.03079   -0.00625    0.01725   -0.01431
O11   6    0.154025   -0.078558    0.359986    11.00000    0.03437    0.03266 =
         0.04304   -0.00406    0.01948   -0.00306
O12   6    0.041698   -0.050603    0.301284    11.00000    0.04618    0.05943 =
         0.02115   -0.00585    0.00274   -0.01004
BA2   3    0.500000    0.500000    0.500000    10.50000    0.01849    0.01834 =
         0.01551   -0.00071    0.00427   -0.00235
CL4   4    0.376782    0.518001    0.606254    11.00000    0.02542    0.03094 =
         0.02468   -0.00623    0.01049   -0.01002
CL5   4    0.640243    0.550555    0.632088    11.00000    0.02317    0.02661 =
         0.01865   -0.00125    0.00241    0.00048
CL6   4    0.517341    0.244708    0.526887    11.00000    0.02399    0.02053 =
         0.02772    0.00349    0.00505   -0.00042
O13   6    0.365419    0.486763    0.535917    11.00000    0.02569    0.03589 =
         0.01731   -0.00566    0.00653   -0.00434
O14   6    0.450729    0.535240    0.627050    11.00000    0.02563    0.03401 =
         0.02863   -0.00659    0.00707   -0.00732
O15   6    0.339339    0.607951    0.612483    11.00000    0.02933    0.03881 =
         0.05001   -0.01904    0.01948   -0.00263
O16   6    0.353974    0.441588    0.646419    11.00000    0.05179    0.04675 =
         0.02840    0.00052    0.01532   -0.02599
O17   6    0.588986    0.621171    0.599303    11.00000    0.02275    0.02463 =
         0.02325    0.00221    0.00195    0.00004
O18   6    0.614052    0.452218    0.613540    11.00000    0.04163    0.02677 =
         0.02990   -0.00199    0.00460   -0.00469
O19   6    0.649518    0.562973    0.704024    11.00000    0.03492    0.03877 =
         0.01765   -0.00231    0.00177    0.00070
O20   6    0.704239    0.566880    0.609539    11.00000    0.02127    0.04579 =
         0.03139   -0.00685    0.00870   -0.00190
O21   6    0.559884    0.306768    0.491613    11.00000    0.02736    0.02391 =
         0.02342    0.00140    0.01064   -0.00223
O22   6    0.468150    0.309666    0.551553    11.00000    0.02986    0.02673 =
         0.03088    0.00392    0.01595    0.00235
O23   6    0.559131    0.195224    0.581978    11.00000    0.03932    0.04406 =
         0.04139    0.02248    0.00626    0.00725
O24   6    0.480933    0.174878    0.480221    11.00000    0.03432    0.02739 =
         0.05666   -0.01303    0.00268   -0.00472
N1    5   -0.072668   -0.242563    0.256534    11.00000    0.03565    0.02397 =
         0.02004   -0.00257    0.00765   -0.00062
N2    5    0.031147   -0.301165    0.274228    11.00000    0.03578    0.03982 =
         0.02947   -0.01055    0.00083    0.00269
C1    1   -0.018226   -0.264091    0.303652    11.00000    0.03287    0.03708 =
         0.02306   -0.01335    0.00346   -0.00519
AFIX  43
H1    2   -0.015301   -0.254375    0.350885    11.00000   -1.20000
AFIX   0
C2    1   -0.057089   -0.269604    0.195298    11.00000    0.05904    0.04233 =
         0.01949   -0.00397    0.00508    0.01530
AFIX  43
H2    2   -0.086565   -0.263075    0.152650    11.00000   -1.20000
AFIX   0
C3    1    0.007041   -0.306873    0.206185    11.00000    0.05892    0.05252 =
         0.02299   -0.00717    0.00411    0.01512
AFIX  43
H3    2    0.031214   -0.332427    0.172972    11.00000   -1.20000
AFIX   0
C4    1   -0.133536   -0.196873    0.270588    11.00000    0.04053    0.03596 =
         0.03299   -0.00500    0.01223    0.00200
AFIX  43
H4    2   -0.133440   -0.172478    0.314958    11.00000   -1.20000
AFIX   0
C5    1   -0.189725   -0.186684    0.225525    11.00000    0.04461    0.06618 =
         0.03985   -0.00185    0.00505    0.01004
AFIX  93
H5A   2   -0.191124   -0.210463    0.180799    11.00000   -1.20000
H5B   2   -0.229198   -0.155493    0.237472    11.00000   -1.20000
AFIX   0
C6    1    0.100737   -0.329100    0.307984    11.00000    0.04227    0.06826 =
         0.04444   -0.01222   -0.00016    0.01397
AFIX  23
H6A   2    0.109249   -0.301342    0.354336    11.00000   -1.20000
H6B   2    0.135000   -0.299564    0.283164    11.00000   -1.20000
AFIX   0
C7    1    0.110698   -0.438797    0.311705    11.00000    0.07132    0.07017 =
         0.03600   -0.00351   -0.00128    0.02373
AFIX  23
H7A   2    0.102641   -0.466463    0.265329    11.00000   -1.20000
H7B   2    0.159089   -0.453499    0.332637    11.00000   -1.20000
AFIX   0
C8    1    0.063737   -0.488072    0.351268    11.00000    0.08269    0.05450 =
         0.05142    0.00433   -0.00214    0.01466
AFIX 137
H8A   2    0.016650   -0.488003    0.325194    11.00000   -1.50000
H8B   2    0.064528   -0.452079    0.393794    11.00000   -1.50000
H8C   2    0.078901   -0.556800    0.361046    11.00000   -1.50000
AFIX   0

N3    5    0.199078    0.660328    0.489832    11.00000    0.03791    0.06089 =
         0.03566   -0.00721   -0.00319    0.00010
N4    5    0.139952    0.583629    0.553181    11.00000    0.04229    0.05619 =
         0.05221   -0.00690    0.00075    0.00236
C9    1    0.152888    0.676149    0.530375    11.00000    0.04086    0.03887 =
         0.05237   -0.01606    0.00842   -0.00738
AFIX  43
H9    2    0.133563    0.737731    0.540846    11.00000   -1.20000
AFIX   0
C10   1    0.213020    0.565493    0.486538    11.00000    0.04324    0.05536 =
         0.03424    0.00485    0.00382    0.01036
AFIX  43
H10   2    0.244619    0.536958    0.461311    11.00000   -1.20000
AFIX   0
C11   1    0.174505    0.514263    0.525483    11.00000    0.05174    0.03826 =
         0.04211   -0.00361   -0.00111    0.00654
AFIX  43
H11   2    0.172765    0.444270    0.531490    11.00000   -1.20000
AFIX   0
C12   1    0.225914    0.740119    0.456850    11.00000    0.03994    0.06150 =
         0.05629    0.00223   -0.00807   -0.01727
AFIX  43
H12   2    0.205829    0.804039    0.459029    11.00000   -1.20000
AFIX   0
C13   1    0.277962    0.730713    0.422764    11.00000    0.04012    0.09065 =
         0.07584   -0.01692   -0.00050   -0.01295
AFIX  93
H13A  2    0.299026    0.667667    0.419753    11.00000   -1.20000
H13B  2    0.293934    0.787065    0.401521    11.00000   -1.20000
AFIX   0
C14   1    0.094268    0.564832    0.603883    11.00000    0.06210    0.07876 =
         0.07405    0.00451    0.03573   -0.00686
PART 1
AFIX  23
H14A  2    0.054948    0.521870    0.584166    21.00000   -1.20000
H14B  2    0.075796    0.628361    0.618117    21.00000   -1.20000
AFIX  23
PART 2
H14C  2    0.078162    0.494945    0.600304   -21.00000   -1.20000
H14D  2    0.053222    0.608601    0.594249   -21.00000   -1.20000
AFIX   0
PART 1
C15   1    0.141777    0.509343    0.668968    21.00000    0.11366    0.07363 =
         0.10973    0.02098    0.03499    0.02345
AFIX  23
H15A  2    0.112542    0.486569    0.701321    21.00000   -1.20000
H15B  2    0.165634    0.450934    0.653823    21.00000   -1.20000
AFIX   0
C16   1    0.196259    0.588739    0.703413    21.00000    0.08256    0.16126 =
         0.04147    0.00315    0.02721    0.01041
AFIX 137
H16A  2    0.231177    0.599406    0.674905    21.00000   -1.50000
H16B  2    0.218675    0.564329    0.747853    21.00000   -1.50000
H16C  2    0.172665    0.651656    0.708815    21.00000   -1.50000
AFIX   0
PART 2
C15A  1    0.132757    0.584531    0.674899   -21.00000    0.08698    0.07606 =
         0.03857    0.01912    0.03035    0.01927
AFIX  23
H15C  2    0.098845    0.589343    0.705736   -21.00000   -1.20000
H15D  2    0.156500    0.649547    0.675513   -21.00000   -1.20000
AFIX   0
C16A  1    0.188083    0.501824    0.702684   -21.00000    0.05429    0.10197 =
         0.09281   -0.01122    0.01921    0.03368
AFIX 137
H16D  2    0.223139    0.498527    0.673668   -21.00000   -1.50000
H16E  2    0.165064    0.437167    0.702654   -21.00000   -1.50000
H16F  2    0.210222    0.518688    0.748893   -21.00000   -1.50000
AFIX   0

PART 0
N5    5    0.277024    0.211528    0.494189    11.00000    0.01853    0.02587 =
         0.04255    0.00487    0.00251   -0.00598
N6    5    0.306845    0.151259    0.404312    11.00000    0.03109    0.03351 =
         0.05665   -0.00201    0.01194   -0.00160
C17   1    0.324030    0.215473    0.453619    11.00000    0.02490    0.02450 =
         0.04906    0.00642    0.00444   -0.00274
AFIX  43
H17   2    0.363340    0.257756    0.459524    11.00000   -1.20000
AFIX   0
C18   1    0.228364    0.141098    0.468854    11.00000    0.01997    0.03335 =
         0.05454   -0.00441    0.00480   -0.00921
AFIX  43
H18   2    0.188974    0.122648    0.487359    11.00000   -1.20000
AFIX   0
C19   1    0.247078    0.104007    0.413668    11.00000    0.02792    0.04080 =
         0.06717   -0.01296    0.00834   -0.01288
AFIX  43
H19   2    0.223402    0.053637    0.385497    11.00000   -1.20000
AFIX   0
C20   1    0.281798    0.269847    0.553461    11.00000    0.02642    0.03394 =
         0.04277    0.00185    0.00168   -0.01109
AFIX  43
H20   2    0.314403    0.322658    0.559670    11.00000   -1.20000
AFIX   0
C21   1    0.244660    0.255975    0.599787    11.00000    0.03146    0.05190 =
         0.04262    0.00055   -0.00242   -0.01696
AFIX  93
H21A  2    0.211565    0.203820    0.595157    11.00000   -1.20000
H21B  2    0.250510    0.297953    0.638400    11.00000   -1.20000
AFIX   0
C22   1    0.347631    0.127543    0.352435    11.00000    0.04405    0.04474 =
         0.05620   -0.00267    0.01101   -0.00589
AFIX  23
H22A  2    0.383649    0.178986    0.352452    11.00000   -1.20000
H22B  2    0.317319    0.128258    0.307511    11.00000   -1.20000
AFIX   0
C23   1    0.381995    0.025260    0.364577    11.00000    0.05414    0.03923 =
         0.04918   -0.00191    0.01616   -0.00251
AFIX  23
H23A  2    0.412707    0.024746    0.409285    11.00000   -1.20000
H23B  2    0.346026   -0.026128    0.365017    11.00000   -1.20000
AFIX   0
C24   1    0.423131    0.000744    0.310973    11.00000    0.08725    0.06684 =
         0.04238    0.01075    0.02320    0.02238
AFIX 137
H24A  2    0.392321   -0.002730    0.267012    11.00000   -1.50000
H24B  2    0.446072   -0.063593    0.321084    11.00000   -1.50000
H24C  2    0.457973    0.052478    0.309674    11.00000   -1.50000
AFIX   0

N7    5    0.474422    0.764799    0.724677    11.00000    0.04203    0.03139 =
         0.02531   -0.00606    0.01600   -0.00272
N8    5    0.386255    0.828561    0.659460    11.00000    0.03816    0.02621 =
         0.04458   -0.00122    0.01762    0.00385
C25   1    0.439647    0.768591    0.661767    11.00000    0.03094    0.02509 =
         0.02956   -0.00640    0.01539   -0.00380
AFIX  43
H25   2    0.451388    0.733610    0.624330    11.00000   -1.20000
AFIX   0
C26   1    0.441515    0.825971    0.764234    11.00000    0.07628    0.04945 =
         0.02931   -0.00762    0.02563    0.02117
AFIX  43
H26   2    0.455120    0.838199    0.811260    11.00000   -1.20000
AFIX   0
C27   1    0.387288    0.864243    0.723783    11.00000    0.07760    0.04548 =
         0.05213   -0.00340    0.04249    0.01430
AFIX  43
H27   2    0.354625    0.908811    0.736974    11.00000   -1.20000
AFIX   0
C28   1    0.577355    0.716364    0.801805    11.00000    0.05486    0.08602 =
         0.03451   -0.02078    0.00220    0.00140
AFIX  93
H28A  2    0.568284    0.764505    0.833707    11.00000   -1.20000
H28B  2    0.617120    0.675211    0.811807    11.00000   -1.20000
AFIX   0
C29   1    0.534965    0.706712    0.743935    11.00000    0.03922    0.03691 =
         0.02989   -0.00549    0.01216    0.00002
AFIX  43
H29   2    0.545421    0.657924    0.713076    11.00000   -1.20000
AFIX   0
C30   1    0.335808    0.851287    0.599008    11.00000    0.03608    0.03833 =
         0.05914    0.00125    0.00711    0.00758
PART 1
AFIX  23
H30A  2    0.289097    0.832753    0.606657    31.00000   -1.20000
H30B  2    0.346155    0.811237    0.560694    31.00000   -1.20000
AFIX  23
PART 2
H30C  2    0.292606    0.874470    0.612821   -31.00000   -1.20000
H30D  2    0.325070    0.789537    0.572379   -31.00000   -1.20000
AFIX   0
PART 1
C31   1    0.336690    0.963372    0.580692    31.00000    0.03791    0.02239 =
         0.07894    0.00639    0.01060    0.00381
AFIX  23
H31A  2    0.299432    0.976401    0.541635    31.00000   -1.20000
H31B  2    0.326540    1.002856    0.619337    31.00000   -1.20000
AFIX   0
C32   1    0.404292    0.998288    0.563485    31.00000    0.04479    0.03949 =
         0.06412    0.01275    0.02633   -0.00208
AFIX 137
H32A  2    0.415578    0.958237    0.526186    31.00000   -1.50000
H32B  2    0.440921    0.990952    0.603135    31.00000   -1.50000
H32C  2    0.400335    1.068379    0.549946    31.00000   -1.50000
AFIX   0
PART 2
C31A  1    0.359819    0.928817    0.554955   -31.00000    0.05254    0.05162 =
         0.05013    0.00774    0.00114    0.03318
AFIX  23
H31C  2    0.324528    0.937719    0.513688   -31.00000   -1.20000
H31D  2    0.403071    0.906238    0.540955   -31.00000   -1.20000
AFIX   0
C32A  1    0.372410    1.027355    0.591623   -31.00000    0.04753    0.05826 =
         0.05708    0.01743    0.01616    0.01037
AFIX 137
H32D  2    0.384247    1.077972    0.560497   -31.00000   -1.50000
H32E  2    0.410588    1.020252    0.629911   -31.00000   -1.50000
H32F  2    0.330541    1.047591    0.608185   -31.00000   -1.50000
AFIX   0
HKLF 4


REM  yoav21r_auto_a.res in P2(1)/c
REM wR2 = 0.1013, GooF = S = 1.012, Restrained GooF = 1.013 for all data
REM R1 = 0.0469 for 7560 Fo > 4sig(Fo) and 0.0919 for all 11966 data
REM 687 parameters refined using 6 restraints

END

WGHT      0.0312     10.7880

REM Highest difference peak  1.069,  deepest hole -0.601,  1-sigma level  0.103
Q1    1   0.1335  0.5005  0.5592  11.00000  0.05    1.07
Q2    1   0.1777  0.7469  0.4800  11.00000  0.05    1.07
Q3    1   0.2798  0.7633  0.3818  11.00000  0.05    0.89
Q4    1   0.2344  0.6543  0.4624  11.00000  0.05    0.81
Q5    1   0.1768  0.5955  0.5215  11.00000  0.05    0.71
Q6    1   0.3927  0.0705  0.3250  11.00000  0.05    0.68
Q7    1   0.3577 -0.0271  0.3211  11.00000  0.05    0.60
Q8    1   0.3373  0.1728  0.3200  11.00000  0.05    0.57
Q9    1   0.2589  0.7460  0.3252  11.00000  0.05    0.55
Q10   1   0.2899  0.7423  0.4376  11.00000  0.05    0.54
Q11   1   0.2990  0.6996  0.7715  11.00000  0.05    0.52
Q12   1   0.1762  0.5009  0.6420  11.00000  0.05    0.52
Q13   1   0.0131 -0.5128  0.3570  11.00000  0.05    0.52
Q14   1  -0.0820  0.0471  0.4381  11.00000  0.05    0.51
Q15   1  -0.0132  0.2522  0.4687  11.00000  0.05    0.48
Q16   1   0.3401  0.4484  0.4712  11.00000  0.05    0.46
Q17   1   0.0788 -0.3822  0.3201  11.00000  0.05    0.46
Q18   1   0.4774  0.4687  0.4394  11.00000  0.05    0.45
Q19   1  -0.0612 -0.0075  0.4621  11.00000  0.05    0.45
;
_shelx_res_checksum   69608

_shelx_hkl_file
;
   0   0   3 0.85901 0.67043   5
   0   0  -3 0.21969 0.60658   5
   0   0   4 54.6778 2.44755   5
   0   0   4 47.9175 2.25351   4
   0   0  -5 0.34009 0.95426   4
   0   0   5 1.60074 1.33700   4
   0   0   6 832.522 18.1859   5
   0   0   6 885.725 17.9835   4
   0   0   7 1.90160 1.43359   4
   0   0   7 2.48552 1.85832   5
   0   0   8 2252.56 43.3744   4
   0   0   9 3.83352 1.76630   4
   0   0 -11-1.62969 2.44331   5
   0   0 -12 37.1194 3.86676   5
   0   0 -13-3.05939 3.21924   5
   0   0 -14 88.6484 5.83344   5
   0   0 -15 2.60911 2.46272   5
   0   0 -16 249.402 10.0686   5
   0   0 -17 1.96173 2.69672   5
   0   0 -18 94.4930 6.40338   5
   0   0 -19 3.03579 3.09597   5
   0   0 -20 295.727 11.9872   5
   0   0 -21-0.30951 3.15365   5
   0   0 -22 216.855 10.7040   5
   0   0 -23-1.72509 3.92592   5
   0   0 -24 98.9648 7.84981   5
   0  -1  -2 87.9409 3.36080   4
   0  -1  -2 96.1807 2.80554   5
   0   1   3 59.5610 2.91234   4
   0  -1  -3 66.5848 2.41581   5
   0   1   4 55.2228 3.12092   4
   0  -1  -4 51.6746 2.39910   5
   0   1   5 68.7356 3.42220   5
   0  -1  -5 69.4038 3.12156   5
   0   1   5 77.8624 4.01779   4
   0   1   6 146.489 5.29128   5
   0  -1  -6 146.819 5.71534   4
   0   1   6 154.814 5.90899   4
   0   1   7 2.60361 1.78652   5
   0  -1  -7-0.13794 1.49380   4
   0   1   7 2.35880 1.88449   4
   0  -1  -8-0.14958 1.55972   4
   0   1   8 2.60680 1.93052   5
   0   1   8 2.57118 2.06767   4
   0   1  -9 59.7120 3.78657   5
   0   1   9 56.0739 3.93290   5
   0   1   9 55.8366 4.12794   4
   0   1  10 25.9045 3.41271   5
   0   1 -10 18.2764 2.86255   5
   0   1  10 29.4289 3.30720   4
   0   1 -11 11.4942 2.67755   5
   0   1  11 11.4543 3.06953   5
   0   1 -12 4.01828 2.57801   5
   0  -1 -12 5.84569 2.26847   5
   0   1  12 8.01731 3.23560   5
   0   1 -13 38.2953 4.25589   5
   0  -1 -13 52.2046 4.11986   5
   0   1 -14-1.83781 3.30146   5
   0  -1 -14 3.72777 2.55904   5
   0   1 -15 22.8203 3.90496   5
   0  -1 -15 34.3203 3.91889   5
   0   1 -16-0.23380 3.79892   5
   0  -1 -16 11.4522 3.00820   5
   0   1 -17 2.45576 4.06395   5
   0  -1 -17 11.7334 3.31395   5
   0   1 -18 13.6131 3.56171   5
   0  -1 -18 8.15152 3.16929   5
   0   1 -19 22.6298 4.12001   5
   0  -1 -19 18.7688 3.89917   5
   0  -1 -20 19.9311 4.20746   5
   0   1 -20 21.2423 3.93892   5
   0  -1 -21 0.32484 3.10919   5
   0   1 -21 2.08855 3.00422   5
   0   1 -22 2.82477 3.29082   5
   0  -1 -22-0.34267 3.19112   5
   0   1 -23 7.93146 3.74483   5
   0  -1 -23 6.83914 3.79715   5
   0  -1 -24-2.64765 3.83132   5
   0   1 -24-0.34728 3.68142   5
   0   2   0 498.981 12.2438   4
   0  -2   0 627.850 12.8028   4
   0  -2   1 6.12059 1.08536   4
   0   2   1 7.70817 1.12763   3
   0  -2  -1 7.09224 1.30261   4
   0  -2  -2 80.2411 3.91284   4
   0  -2   2 77.3615 2.85140   4
   0   2   2 80.7281 2.60761   3
   0  -2  -3-0.75549 1.03953   5
   0   2   3 0.51047 1.56423   4
   0   2   4 2883.91 56.1649   4
   0  -2  -4 2930.01 54.2551   5
   0   2   5 59.6191 4.08093   4
   0  -2  -5 50.0864 2.84977   5
   0   2   6 396.725 11.6921   4
   0  -2  -6 402.216 10.1378   5
   0  -2  -6 366.803 11.3626   4
   0   2   7 224.379 7.11520   5
   0  -2  -7 196.694 6.75767   5
   0   2   7 216.127 8.31823   4
   0  -2  -7 222.135 8.29059   4
   0  -2  -8 1484.12 32.2329   4
   0   2   8 1409.31 31.9356   4
   0   2   8 1483.53 30.3419   5
   0   2  -9 24.5508 2.99154   5
   0  -2  -9 23.5329 3.08831   4
   0   2   9 25.4885 3.37551   4
   0   2 -10 446.351 12.2515   5
   0  -2 -10 450.753 13.9392   4
   0   2  10 431.553 13.6950   4
   0   2  10 449.335 12.6743   5
   0   2  11 20.3205 3.31803   5
   0   2  11 26.9230 3.80591   4
   0   2 -11 25.4146 3.23304   5
   0   2  12 3.87420 3.28221   5
   0   2 -12 1.91914 2.69298   5
   0   2 -13 5.63187 2.94331   5
   0   2  13 6.31673 3.40577   5
   0   2 -14 200.978 8.41509   5
   0   2  14 197.225 8.96949   5
   0  -2 -14 180.305 8.22425   5
   0   2 -15 0.21693 3.39080   5
   0  -2 -15 0.23735 2.30220   5
   0   2 -16 404.006 13.6527   5
   0  -2 -16 382.304 13.4312   5
   0   2 -17 13.7760 3.80154   5
   0  -2 -17 9.21613 3.19050   5
   0   2 -18 68.4309 6.00248   5
   0  -2 -18 65.3119 5.75384   5
   0   2 -19-1.63284 4.04641   5
   0  -2 -19 3.05940 2.90868   5
   0   2 -20 55.0117 5.61491   5
   0  -2 -20 47.2717 5.57026   5
   0   2 -21 8.20776 3.49115   5
   0  -2 -21 5.10749 3.30417   5
   0   2 -22 65.8030 6.09810   5
   0  -2 -22 55.9253 6.06464   5
   0   2 -23 0.64086 3.30316   5
   0  -2 -23-1.88887 3.71092   5
   0  -2 -24 36.5577 5.58964   5
   0   2 -24 34.2526 5.12648   5
   0   2 -25 3.86900 4.02155   5
   0  -3   0-1.02916 2.05551   4
   0  -3  -1 133.800 5.81189   4
   0  -3   1 121.191 5.03428   4
   0   3   1 137.166 5.30182   3
   0   3   2 915.825 19.1533   3
   0  -3   2 918.266 19.4448   4
   0  -3  -2 903.307 21.0866   4
   0  -3   3 48.1966 2.78850   4
   0   3   3 54.5742 2.62649   3
   0  -3  -3 50.3518 4.02643   4
   0   3  -3 64.4800 3.16364   4
   0  -3   4 485.348 10.6547   4
   0  -3  -4 475.331 11.7817   5
   0   3   4 465.961 13.5764   4
   0  -3   5 19.5822 1.35329   4
   0  -3  -5 18.3806 2.12377   5
   0   3   5 20.7142 3.17045   4
   0  -3  -6 4.71178 1.54744   5
   0   3   6 7.58289 2.55192   4
   0  -3  -7 4.28776 2.08781   4
   0   3   7 5.38186 2.62368   4
   0  -3  -7 3.09651 1.57251   5
   0   3   8 168.596 8.14109   4
   0  -3  -8 173.577 8.17957   4
   0  -3  -8 169.212 6.66327   5
   0   3   9 1.75071 3.10267   4
   0  -3  -9-0.16497 1.69082   5
   0  -3  -9-0.75220 2.28508   4
   0  -3 -10 58.9827 5.12669   4
   0   3  10 70.1971 5.63671   4
   0  -3 -11 8.43343 2.73335   4
   0   3 -11 19.3609 3.38869   5
   0   3  11 20.9498 4.09703   4
   0   3  11 12.0148 2.97028   5
   0   3 -12 72.1959 5.13468   5
   0   3  12 87.5937 6.65097   4
   0   3  12 67.9974 5.18239   5
   0   3  13 9.69152 3.57971   5
   0   3 -13 2.68687 3.26007   5
   0   3 -14 7.94102 3.67370   5
   0   3  14 10.4732 3.84446   5
   0   3  15 41.4976 5.39148   5
   0   3 -15 24.2113 4.17993   5
   0   3 -16 27.8195 4.77682   5
   0  -3 -16 33.6837 4.42119   5
   0   3  16 41.7169 5.70789   5
   0   3 -17 27.8443 4.73444   5
   0   3  17 35.3884 5.75261   5
   0  -3 -17 26.8490 4.23992   5
   0  -3 -18-1.22438 2.96854   5
   0   3 -18-0.25801 3.80432   5
   0  -3 -19 3.24134 3.18411   5
   0   3 -19-0.27205 3.86226   5
   0  -3 -20-0.34252 3.02841   5
   0   3 -20 1.99949 4.22359   5
   0  -3 -21 1.08792 3.44771   5
   0   3 -21-3.24597 4.51897   5
   0  -3 -22-0.76158 3.59571   5
   0   3 -22 3.34905 3.48065   5
   0  -3 -23 0.40129 3.76402   5
   0   3 -23 8.51137 3.81724   5
   0   3 -24 4.91053 3.65504   5
   0   3 -25 0.34135 3.49854   5
   0  -4   0 5287.38 99.1339   4
   0  -4  -1 459.749 12.0943   3
   0   4   1 432.124 12.3565   3
   0  -4   1 476.529 12.7699   4
   0  -4  -1 448.190 13.2262   4
   0   4  -2 908.630 21.2394   4
   0  -4  -2 975.052 23.3001   4
   0  -4   2 995.953 21.6808   4
   0  -4  -2 978.929 20.3251   3
   0   4   2 967.553 21.5305   3
   0   4   3 22.6585 2.40841   3
   0   4  -3 28.0335 2.77282   4
   0  -4  -3 19.0501 3.07747   4
   0  -4  -3 25.8718 1.86538   3
   0  -4   3 23.1691 2.37136   4
   0   4   4 832.596 18.1284   3
   0  -4   4 840.827 18.3008   4
   0  -4  -4 818.571 21.4475   4
   0   4   5 150.675 7.59029   4
   0  -4   5 139.452 4.93181   4
   0   4   5 149.663 5.08420   3
   0  -4  -6 941.089 21.3759   5
   0   4   6 907.384 23.7409   4
   0  -4  -7 9.10163 2.00647   5
   0   4   7 15.4557 3.43967   4
   0  -4  -8 837.136 20.1729   5
   0  -4  -8 837.868 22.8652   4
   0   4   8 789.998 22.3590   4
   0  -4  -9 6.77599 2.68798   4
   0   4   9 12.0181 3.47639   4
   0  -4  -9 5.95195 2.01710   5
   0   4  10 277.577 11.9193   4
   0  -4 -10 285.580 10.2718   5
   0  -4 -10 294.212 12.1287   4
   0  -4 -11 10.4588 3.36571   4
   0   4  11 8.08467 2.79810   5
   0   4  12 82.1257 7.07676   4
   0   4  12 77.6841 5.68065   5
   0   4  13 118.094 6.99074   5
   0   4 -13 129.276 6.90617   5
   0   4  14 176.904 8.83962   5
   0   4 -14 190.907 8.50002   5
   0   4 -15 6.18830 4.01459   5
   0   4  15 4.10425 4.06996   5
   0   4 -16 340.397 12.3973   5
   0   4  16 342.290 12.9810   5
   0  -4 -17 5.95136 3.30590   5
   0   4  17 15.4596 4.67414   5
   0   4 -17 8.04344 3.78404   5
   0   4 -18 131.590 7.80987   5
   0  -4 -18 117.833 7.95841   5
   0   4  18 128.920 8.56347   5
   0   4 -19 7.32708 4.03869   5
   0  -4 -19 8.02328 3.53768   5
   0   4  19 18.6621 5.41833   5
   0   4 -20 117.383 7.90088   5
   0  -4 -20 121.097 8.52849   5
   0   4 -21-2.67670 4.70621   5
   0  -4 -21 0.38726 3.31528   5
   0   4 -22 65.0460 6.70964   5
   0  -4 -22 74.7066 7.41954   5
   0   4 -23 5.06668 4.42810   5
   0  -4 -23 6.83245 4.27491   5
   0   4 -24 73.2480 6.66236   5
   0   4 -25 11.0553 4.36949   5
   0  -5   0-1.49278 2.51642   4
   0  -5   0 3.16233 2.72825   3
   0  -5   1 3.37206 1.97344   4
   0  -5  -1 0.91155 2.60560   4
   0  -5  -1 1.37103 2.32783   3
   0   5  -1 3.92531 2.40602   4
   0  -5   2 0.18300 1.92935   4
   0  -5  -2-1.93790 2.63676   4
   0  -5  -2 0.53617 1.28305   3
   0   5   2 3.88136 2.59995   3
   0   5  -2 6.34018 2.65603   4
   0   5   3 77.4212 4.85056   3
   0  -5  -3 90.1324 3.90877   3
   0  -5   3 85.7953 4.80343   4
   0  -5  -3 73.0806 5.66642   4
   0   5  -3 83.0901 4.87956   4
   0  -5   4 58.4211 3.83873   4
   0  -5  -4 59.2461 5.18270   4
   0   5   4 55.7694 3.87757   3
   0   5   5 1.80772 1.37508   3
   0  -5   5 2.55742 1.57476   4
   0   5   6 18.5319 2.08482   3
   0   5   6 16.5346 3.39026   4
   0   5   7 1.90447 1.16626   3
   0   5   7 4.93730 3.16291   4
   0   5   8 121.142 8.11495   4
   0  -5  -8 100.117 7.19291   4
   0  -5  -8 106.149 5.83403   5
   0  -5  -9-1.01377 2.96431   4
   0  -5  -9-0.21745 1.93757   5
   0  -5 -10-1.39900 2.99411   4
   0  -5 -10-0.69302 2.10529   5
   0   5  10 5.54717 3.85076   4
   0  -5 -11 6.85643 3.34397   4
   0  -5 -11 12.5042 2.87603   5
   0   5  11 13.2780 3.39059   5
   0  -5 -12-3.33182 3.56688   4
   0  -5 -12-1.82114 2.72781   5
   0   5  12-1.56982 3.54871   5
   0   5  13-1.43187 3.73932   5
   0   5 -14 114.318 6.93892   5
   0   5  14 105.004 7.13434   5
   0   5  15 18.0938 4.68940   5
   0   5 -15 19.8332 4.71855   5
   0   5 -16 79.4588 6.15590   5
   0   5  16 84.9379 6.72058   5
   0   5  17 3.29295 4.02559   5
   0   5 -17 4.96481 3.82197   5
   0   5 -18 6.20569 3.79385   5
   0   5  18 10.7891 4.39664   5
   0  -5 -19-2.25165 3.75573   5
   0   5  19 3.67896 4.52705   5
   0   5 -19-1.62425 3.90088   5
   0  -5 -20 7.10518 3.80542   5
   0   5  20 13.7412 5.52224   5
   0   5 -20 4.53674 4.02746   5
   0  -5 -21-0.41396 3.74481   5
   0   5 -21-1.47943 4.28869   5
   0  -5 -22 4.32566 3.94243   5
   0   5 -22 0.30861 4.76302   5
   0   5 -23-4.15724 4.94847   5
   0  -6   0 373.393 12.6039   3
   0  -6   0 355.823 12.7864   4
   0   6  -1 18.2933 3.25572   4
   0  -6  -1 10.8802 2.74146   3
   0  -6   1 16.7749 3.81089   3
   0  -6   1 10.7941 2.76440   4
   0  -6  -1 11.0601 2.99003   4
   0   6   2 384.869 12.9238   3
   0  -6  -2 435.579 14.7284   4
   0  -6   2 411.645 13.2073   4
   0  -6  -2 448.617 12.1414   3
   0   6   2 384.823 8.70546   1
   0   6  -2 405.276 13.1253   4
   0   6  -3 57.4229 4.68542   4
   0  -6  -3 53.7671 3.40996   3
   0   6   3 57.3882 4.76232   3
   0  -6  -3 57.0578 5.25774   4
   0  -6   3 52.0043 4.27245   4
   0  -6  -4 356.479 13.6925   4
   0  -6   4 337.213 11.0774   4
   0   6   4 341.610 11.5841   3
   0  -6  -5 81.8390 6.41563   4
   0  -6   5 78.7013 4.69520   4
   0   6   5 75.4392 5.00601   3
   0   6   6 257.659 8.95689   3
   0  -6   6 234.137 8.25981   4
   0   6   7 15.7670 3.86154   4
   0   6   7 14.2962 2.29870   3
   0   6   8 143.119 9.18789   4
   0   6   8 143.060 6.14258   3
   0   6   9 42.7813 3.81142   5
   0  -6  -9 45.7234 5.62010   4
   0   6   9 53.7977 6.11383   4
   0   6   9 53.1827 3.65025   3
   0   6  10 106.055 6.04327   5
   0   6  10 112.258 8.58867   4
   0  -6 -10 104.434 8.05775   4
   0  -6 -11 0.40371 3.42712   4
   0   6  11-2.86297 3.45927   5
   0  -6 -11-1.60228 2.55596   5
   0   6  12 230.054 12.5509   4
   0   6  12 218.661 9.81416   5
   0  -6 -12 229.857 12.3501   4
   0  -6 -12 238.867 10.4184   5
   0  -6 -13 5.36147 2.96283   5
   0   6  13-3.02494 4.08506   5
   0  -6 -14 97.8557 7.17619   5
   0   6  14 105.474 7.29981   5
   0   6  15 28.7466 5.02771   5
   0   6  16 29.0351 5.01256   5
   0   6 -16 36.6258 5.17941   5
   0   6 -17 74.8030 6.24972   5
   0   6  17 67.0096 6.44302   5
   0   6  18 121.435 8.32160   5
   0   6 -18 120.269 7.62313   5
   0   6 -19 8.20660 4.30022   5
   0   6  19 11.6800 5.12475   5
   0  -6 -20 73.5963 7.26572   5
   0   6 -20 91.2208 7.16452   5
   0  -6 -21 10.4188 4.10236   5
   0   6 -21 7.68834 4.37535   5
   0   6 -22 73.6036 7.07815   5
   0   6 -23-1.59683 5.19948   5
   0   6 -24 14.1962 5.42992   5
   0  -7   0-0.29690 2.60448   4
   0  -7   0 1.60125 3.09348   3
   0   7   0 2.34275 2.14692   4
   0  -7   1-1.12622 2.64039   4
   0  -7  -1 0.93427 2.43374   4
   0   7  -1 7.48816 3.30125   4
   0  -7   1 6.07098 3.90004   3
   0  -7  -1-1.18573 2.91853   3
   0  -7   2 52.0124 6.04098   3
   0   7  -2 51.2081 4.97061   4
   0  -7  -2 38.7276 3.66759   3
   0  -7   2 41.7213 4.38667   4
   0  -7  -2 47.0638 5.16780   4
   0  -7   3 18.4876 3.41357   4
   0  -7  -3 19.1130 3.80934   4
   0  -7  -3 23.3751 2.57933   3
   0  -7   3 20.7519 2.07321   1
   0   7   3 20.0998 2.17474   1
   0   7   3 30.1864 4.31241   3
   0  -7  -4 44.0149 3.09992   3
   0  -7   4 38.6423 3.04002   1
   0   7   4 53.4987 5.01214   3
   0  -7   4 38.9307 3.97671   4
   0  -7  -4 39.8312 5.07229   4
   0   7   5-2.22027 2.62940   3
   0  -7  -5-1.10913 3.05774   4
   0  -7   5-1.07600 2.21851   4
   0   7   6 43.8419 4.36626   3
   0  -7  -6 39.5957 5.25596   4
   0   7   7 4.30962 3.64858   4
   0   7   7 1.11508 1.87733   3
   0   7   8 13.7450 4.83437   4
   0   7   8 5.74650 2.19755   3
   0   7   9 13.7633 5.19507   4
   0   7   9 3.06031 1.91478   3
   0   7  10 85.2902 5.22773   3
   0  -7 -10 79.6093 7.72240   4
   0   7  10 98.3092 8.73898   4
   0   7  11 0.39979 1.73969   3
   0  -7 -11-1.78330 3.91089   4
   0   7  12 86.4918 8.39770   4
   0   7  12 74.7225 4.94860   3
   0   7  12 77.3667 6.30338   5
   0   7  13 26.3832 4.78991   5
   0   7  14-0.83893 4.13494   5
   0   7  15 2.64156 3.87927   5
   0   7  16-0.30666 3.92319   5
   0   7 -17 9.74030 4.41328   5
   0   7  17 0.96188 4.25317   5
   0   7 -18 8.96756 4.31141   5
   0   7  18 1.34426 4.30032   5
   0   7  19 2.11706 4.59811   5
   0   7 -19 5.87016 4.12234   5
   0   7 -20 8.05352 4.42981   5
   0   7 -21 1.48561 4.41788   5
   0   7 -22-0.30831 4.41652   5
   0   7 -23-2.55200 5.25311   5
   0   7 -24-3.29190 5.62475   5
   0  -8   0 41.9183 5.02776   4
   0  -8   0 44.1030 5.14731   3
   0  -8  -1 11.3138 3.43265   4
   0  -8   1 10.3259 3.33038   4
   0  -8  -1 5.06591 3.25885   3
   0  -8   1 13.8887 4.47576   3
   0  -8  -2 433.281 16.5387   4
   0  -8   2 434.058 15.3211   4
   0  -8   2 403.689 15.6599   3
   0  -8  -2 439.824 13.7135   3
   0  -8  -3 9.96562 3.57376   4
   0  -8   3 10.7297 2.99458   4
   0  -8  -3 10.5685 2.25166   3
   0  -8   3 9.90400 0.89669   2
   0  -8   4 470.621 11.2244   1
   0   8   4 484.174 11.7587   1
   0   8   4 456.978 16.0106   3
   0  -8  -4 486.902 13.1076   3
   0  -8   4 497.886 15.8433   4
   0  -8  -4 498.318 18.4897   4
   0   8   4 478.543 14.4066   5
   0   8   5 6.74615 3.66748   3
   0  -8  -5-0.41296 3.79109   4
   0   8   5 5.25569 4.11937   4
   0  -8   5 1.19842 2.58529   1
   0   8   5-0.93390 2.89689   1
   0  -8   5-0.25401 2.28062   4
   0   8   5-0.43996 2.11946   5
   0   8   6 266.715 13.2810   4
   0   8   6 268.869 11.4478   3
   0  -8  -6 252.931 13.3353   4
   0   8   6 269.064 10.1741   5
   0   8   7 1.12535 3.29206   3
   0   8   7 17.6917 5.39631   4
   0   8   8 186.368 11.6909   4
   0   8   8 186.679 9.27182   3
   0   8   9 21.5040 6.09337   4
   0   8   9 11.2213 3.03383   3
   0   8  10 423.205 18.0445   4
   0  -8 -10 388.526 17.6074   4
   0   8  10 417.867 13.8841   3
   0   8  11 4.98684 2.45111   3
   0  -8 -11 1.46177 4.10223   4
   0   8  12 653.792 18.4727   3
   0   8  13 32.4109 3.91759   3
   0   8  14 78.4433 6.68563   5
   0   8  14 89.1013 5.92355   3
   0   8  15-3.99803 4.31271   5
   0   8  15 1.02252 2.27775   3
   0   8  16 14.4919 4.66194   5
   0   8  16 15.6016 3.18594   3
   0   8  17 0.33428 3.97899   5
   0   8  17-0.55234 2.24290   3
   0   8  18 93.6209 7.95737   5
   0   8 -18 113.412 7.73066   5
   0   8  18 100.510 6.82222   3
   0   8 -19 8.61209 4.60010   5
   0   8 -20 143.107 8.89481   5
   0   8 -21 1.20170 4.46698   5
   0   8 -22 30.0122 5.72582   5
   0   8 -23-0.63835 5.17229   5
   0   8 -24 9.52076 5.42085   5
   0   9   0 9.62854 4.73777   4
   0  -9   0-2.59346 4.20886   3
   0  -9   0-1.89518 3.62783   4
   0  -9   1 9.21558 4.65435   3
   0  -9  -1 7.89617 3.57528   4
   0  -9   1 11.6161 3.61435   4
   0  -9  -1 2.33005 3.89284   3
   0  -9   2 48.0940 5.55420   4
   0  -9  -2 49.2160 6.00051   4
   0   9   2 61.4737 6.75523   4
   0  -9   2 55.0146 6.84336   3
   0  -9  -2 54.1578 4.75499   3
   0  -9   3-1.31580 3.29212   4
   0  -9  -3-0.85016 3.81665   4
   0  -9  -3 1.66845 1.91467   3
   0   9   4 12.1960 2.94022   5
   0  -9   4 13.1917 1.23537   2
   0   9   4 12.5737 1.19129   2
   0  -9  -4 10.1309 2.17305   3
   0  -9   4 14.9207 3.65923   4
   0  -9  -4 10.9912 4.12941   4
   0   9   4 20.6346 2.61468   1
   0  -9   5 56.8455 2.83629   2
   0   9   5 58.2442 2.86142   2
   0   9   5 66.5430 6.90121   3
   0   9   5 54.0919 4.85122   5
   0   9   5 63.2548 4.27907   1
   0  -9   5 57.7417 3.92635   1
   0  -9  -5 49.9086 6.67377   4
   0   9   6 146.967 6.81494   1
   0  -9   6 138.970 6.38309   1
   0   9   6 142.566 9.22786   3
   0   9   6 147.927 10.5321   4
   0  -9  -6 143.063 10.3471   4
   0   9   6 131.150 7.25857   5
   0  -9   7 0.17379 3.75891   1
   0   9   7-3.40960 3.83166   1
   0  -9  -7-0.48120 4.01507   4
   0   9   7-0.97740 2.51888   5
   0   9   7 1.32810 3.76009   3
   0   9   8 71.6057 8.49419   4
   0   9   8 67.2027 5.38841   5
   0   9   8 57.1566 6.23689   3
   0  -9   8 60.4953 5.81381   1
   0   9   9 22.3119 6.80041   4
   0   9   9-1.29557 4.26600   3
   0   9  11 2.14800 2.79682   3
   0   9  12 14.2344 3.47136   3
   0   9  13 9.29920 3.09660   3
   0   9  14 0.89279 2.65170   3
   0   9  15 1.80182 2.46157   3
   0   9  16 5.70514 4.19678   5
   0   9  16 3.34667 2.51719   3
   0   9  17 9.78135 4.50366   5
   0   9  17 4.64089 2.75882   3
   0   9 -18 7.53449 4.79335   5
   0   9  18-1.26886 2.66995   3
   0   9 -19 13.2832 5.03493   5
   0   9  19 6.19294 3.24532   3
   0   9 -20 6.02589 4.97272   5
   0   9  20 1.35167 2.69340   3
   0   9 -21 4.89141 4.84950   5
   0   9  21 1.40339 2.97865   3
   0   9 -22 0.31175 4.82379   5
   0  -9  22-9.92981 10.0806   1
   0   9  22-2.52651 10.0435   1
   0   9 -23-2.23907 5.13520   5
   0 -10   0-2.09703 4.96169   3
   0 -10   0 2.92692 3.89383   4
   0 -10   1-1.52345 4.64932   3
   0 -10   1-1.60521 3.71079   4
   0 -10  -1-1.73652 3.92738   4
   0 -10  -1-1.55636 4.37864   3
   0 -10  -2 157.306 8.20721   3
   0 -10   2 153.246 10.5927   3
   0 -10  -2 147.419 10.2261   4
   0 -10   2 156.399 9.73839   4
   0 -10  -3 3.65772 2.18835   3
   0 -10   3 7.31359 6.07040   3
   0 -10  -3-1.85895 3.70395   4
   0 -10   3-1.09837 3.18629   4
   0  10   3 0.25587 2.46550   5
   0 -10  -4 496.516 20.1010   4
   0 -10   4 498.333 19.8202   3
   0  10   4 500.339 15.9155   5
   0 -10  -4 499.482 14.4103   3
   0  10   5 6.74724 2.92579   1
   0 -10   5 0.64567 0.97526   2
   0  10   5 0.11319 0.92986   2
   0 -10  -5-1.97510 4.15602   4
   0  10   5-1.85116 2.78806   5
   0 -10   6 63.7142 4.50107   1
   0  10   6 53.9279 4.61299   1
   0  10   6 70.9043 7.58810   3
   0  10   6 56.3153 3.00587   2
   0 -10   6 54.4064 2.97980   2
   0  10   6 70.7736 8.69088   4
   0 -10  -6 53.8324 7.03906   4
   0  10   6 62.6054 5.31000   5
   0  10   7 20.4915 5.98500   3
   0  10   7 12.4757 3.08423   5
   0 -10  -7 8.33889 4.35397   4
   0  10   7 12.7689 3.93562   1
   0 -10   7 10.6939 3.83221   1
   0  10   8 1.87166 4.55083   3
   0  10   8-2.11341 4.33844   1
   0 -10   8-3.81730 4.29725   1
   0  10   8-0.26745 2.52554   5
   0 -10  -8-2.13459 4.64396   4
   0 -10   9-2.01857 4.49611   1
   0  10   9-3.63875 4.79593   1
   0  10   9-1.11996 4.57585   3
   0  10   9 0.54586 2.35592   5
   0  10  10 80.1559 7.45707   3
   0  10  10 69.7040 6.70566   1
   0 -10  10 65.5218 6.44458   1
   0  10  10 74.8447 5.92125   5
   0  10  11-0.30365 4.85156   1
   0 -10  11 5.48386 4.72061   1
   0  10  11-1.11058 4.80628   3
   0  10  11 3.10997 2.77739   5
   0  10  12 246.247 12.2590   3
   0  10  12 247.558 12.2391   1
   0 -10  12 228.031 11.6907   1
   0  10  13 36.3319 5.42503   3
   0 -10  13 29.8156 6.35022   1
   0  10  14 77.8527 6.84386   3
   0 -10  14 66.2874 8.41414   1
   0  10  15 0.35540 3.01702   3
   0  10  16 25.0230 4.32451   3
   0 -10  16 9.68031 7.27073   1
   0  10  17 2.15847 2.97532   3
   0 -10  17-2.34263 7.50375   1
   0  10  18 109.678 8.10393   3
   0 -10  18 134.032 11.9226   1
   0  10  18 119.477 11.4079   1
   0 -10  19-4.71886 8.47686   1
   0  10  19-8.54440 8.22047   1
   0  10  19 1.47745 3.31633   3
   0  10 -19 5.77742 5.16263   5
   0  10  20 75.1197 7.05640   3
   0 -10  20 67.8403 10.6518   1
   0  10  20 56.7760 10.2122   1
   0  10 -20 79.4649 7.39529   5
   0 -10  21-0.57797 9.41018   1
   0  10  21-2.36326 8.88187   1
   0  10 -21 13.7393 5.49025   5
   0 -10  22 23.5790 9.86033   1
   0  10 -22 37.2810 6.34124   5
   0  10 -23-0.96403 5.21956   5
   0 -11   0-4.45710 5.41509   3
   0 -11   0-2.27709 4.02700   4
   0 -11   1 42.3751 6.66070   3
   0 -11  -1 46.9358 5.48398   3
   0 -11  -1 37.7688 6.17806   4
   0 -11   1 47.7554 6.11627   4
   0 -11   2 26.0440 6.86359   3
   0 -11  -2 18.7704 3.76698   3
   0 -11  -2 29.7731 5.99596   4
   0 -11   2 23.5350 4.97548   4
   0 -11   3 9.21237 6.37862   3
   0 -11  -3 1.97653 2.36477   3
   0  11   3-0.83819 2.74457   5
   0 -11  -3-0.50344 4.20072   4
   0 -11   4 26.6551 7.56410   3
   0  11   4 17.3008 3.61878   5
   0 -11  -4 21.9335 3.26922   3
   0 -11  -4 18.6628 5.32509   4
   0  11   5 1.14131 2.87315   5
   0 -11  -5-0.53246 3.85903   4
   0  11   6 0.56863 2.81079   5
   0 -11  -6-0.54647 4.43826   4
   0 -11   6 2.41777 1.20050   2
   0  11   6 3.02080 1.20541   2
   0 -11  -7-3.35581 5.13460   4
   0  11   7 0.85590 2.73067   5
   0  11   7 7.62264 3.59399   1
   0 -11   7 9.52963 3.31296   1
   0 -11   7 0.09984 1.45139   2
   0  11   7-0.09928 1.42643   2
   0 -11   8 18.7460 4.08901   1
   0  11   8 19.2037 4.39221   1
   0  11   8 17.4584 3.72662   5
   0  11   8 13.9742 2.17480   2
   0 -11   8 17.4770 2.26775   2
   0  11   8 24.9645 6.12521   3
   0 -11  -8 7.43308 4.47736   4
   0  11   9 12.8659 5.54422   3
   0  11   9 5.28790 4.19317   1
   0 -11   9 4.48118 3.74279   1
   0  11   9 11.9334 3.40745   5
   0  11  10 35.0496 6.26707   3
   0  11  10 34.9299 5.39340   1
   0 -11  10 30.0224 5.24159   1
   0  11  10 36.2142 4.68613   5
   0  11  11-0.83624 5.04094   3
   0 -11  11 1.08521 4.68368   1
   0  11  11-1.46910 4.97798   1
   0  11  11 3.90129 3.11137   5
   0  11  12 23.8012 5.76453   3
   0  11  12 31.6702 4.48124   5
   0 -11  12 24.5312 5.75817   1
   0  11  12 23.2574 5.68647   1
   0 -11  13-1.66786 5.85252   1
   0  11  13-3.87889 6.07533   1
   0  11  13 2.93810 4.79870   3
   0  11  13 9.55609 3.65894   5
   0  11  14-6.86655 6.26810   1
   0 -11  14-2.54776 6.18004   1
   0  11  14-5.04554 5.45949   3
   0  11  14-4.35206 4.97837   5
   0  11  15 10.4943 4.86841   3
   0 -11  15 5.50581 6.31559   1
   0  11  15 11.4655 6.19073   1
   0  11  16-6.13041 6.84467   1
   0 -11  16-4.64974 6.85065   1
   0  11  17 1.67084 3.66420   3
   0 -11  17-4.05919 7.25769   1
   0  11  17-2.79447 7.33381   1
   0  11  18 1.25400 3.45706   3
   0  11  18-1.97700 7.34887   1
   0 -11  18-5.75562 7.88027   1
   0  11  19-7.29785 9.09115   1
   0 -11  19-1.52037 8.71342   1
   0  11  20-0.54907 8.29899   1
   0 -11  20 3.73772 8.22025   1
   0  11 -20 12.9298 5.82272   5
   0 -11  21-4.48250 9.57334   1
   0  11  21-6.91400 9.46626   1
   0  11 -21 4.45644 5.24168   5
   0  11 -22 8.64722 5.49695   5
   0 -12   0 110.490 8.86132   3
   0 -12  -1 4.42474 3.34407   3
   0 -12   1 2.53967 5.55520   3
   0 -12   2 256.145 14.2214   3
   0 -12  -2 277.449 15.0884   4
   0 -12  -2 273.383 11.7307   3
   0 -12  -3 11.8649 4.91913   4
   0  12   3 10.2712 3.52319   5
   0 -12   3 16.0842 6.04980   3
   0 -12  -3 10.7295 3.05366   3
   0 -12  -4 551.514 22.4614   4
   0 -12   4 539.570 21.8957   3
   0  12   4 549.288 17.8380   5
   0 -12  -4 539.509 16.1522   3
   0  12   5 0.91718 3.22354   5
   0 -12   5 13.4705 6.81593   3
   0  12   6 334.665 13.0762   5
   0 -12   6 316.304 17.4318   3
   0  12   7 6.38253 2.43880   2
   0 -12   7 6.82814 2.65017   2
   0 -12   7-1.32358 1.62909   2
   0  12   7 0.62820 1.50375   2
   0  12   7 6.37109 3.23357   5
   0  12   8 65.7727 5.10216   1
   0  12   8 61.0367 5.77997   5
   0  12   8 50.5302 3.07443   2
   0 -12   8 49.1051 3.11385   2
   0 -12   9 13.3553 3.95692   1
   0  12   9 10.4224 4.35242   1
   0  12   9 9.90190 3.57299   5
   0  12   9 17.6231 6.23710   3
   0 -12   9 5.19657 1.81470   2
   0  12   9 7.22758 1.92214   2
   0  12  10 89.6329 7.07072   1
   0 -12  10 79.1178 6.39604   1
   0  12  10 106.018 9.55348   3
   0  12  10 80.9551 4.77370   2
   0 -12  10 84.2729 4.82181   2
   0  12  10 94.5140 6.89670   5
   0  12  11 3.17709 3.14071   5
   0  12  11 4.10319 5.56543   3
   0 -12  11 2.70977 4.72353   1
   0  12  11 3.33492 4.92395   1
   0  12  11 0.38356 1.97716   2
   0  12  12 190.183 10.0715   5
   0  12  12 178.959 11.9913   3
   0  12  12 190.840 10.6798   1
   0 -12  12 180.536 10.1914   1
   0  12  13 17.1023 6.07949   3
   0  12  13 21.7825 6.14824   1
   0 -12  13 30.3421 6.11009   1
   0  12  14 62.7045 8.06062   3
   0  12  14 66.1671 7.91340   1
   0 -12  14 58.4698 7.66227   1
   0  12  15-1.86283 5.73144   3
   0 -12  15-1.49472 6.38463   1
   0  12  15-1.19576 6.48917   1
   0  12  16 43.9237 7.32308   3
   0  12  16 40.4828 8.15049   1
   0 -12  16 42.3183 8.08909   1
   0 -12  17 11.6572 6.95194   1
   0  12  17 16.7951 7.49551   1
   0 -12  18 49.1848 9.11472   1
   0 -12  19-0.97310 7.88461   1
   0  12 -20 70.0125 7.69638   5
   0 -12  20 53.3697 9.78891   1
   0  12 -21 22.3216 6.25631   5
   0 -13   0 0.78354 3.26895   3
   0 -13  -1-1.74740 3.04149   3
   0 -13   1-3.07158 5.44370   3
   0 -13   2 4.72391 5.29869   3
   0 -13  -2 3.39191 2.91202   3
   0  13   2 0.96096 3.22548   5
   0 -13  -3-0.54409 2.47932   3
   0 -13   3 0.50611 5.81286   3
   0  13   3 1.62047 2.86547   5
   0 -13  -4 19.5138 3.26014   3
   0 -13   4 11.2832 6.31948   3
   0  13   4 16.0001 3.84802   5
   0 -13   5 3.39668 6.53207   3
   0  13   5-0.32423 3.41824   5
   0 -13   6 43.2542 8.95766   3
   0  13   6 38.0361 5.09777   5
   0  13   7 3.85590 3.11774   5
   0 -13   7 17.8179 8.28928   3
   0 -13   8 19.3882 2.61836   2
   0  13   8 20.4164 3.99877   5
   0  13   8 13.4943 1.57136   2
   0 -13   8 14.7247 1.74649   2
   0  13   8 21.4067 2.31212   2
   0  13   9-1.96527 3.21751   5
   0  13   9-0.29231 1.57160   2
   0 -13   9 0.29642 1.51310   2
   0 -13  10 26.4938 4.75750   1
   0  13  10 21.4064 4.92353   1
   0 -13  10 12.7963 2.20594   2
   0  13  10 14.9315 2.24088   2
   0  13  10 16.4601 3.91139   5
   0 -13  11 1.76286 1.32777   2
   0  13  11 22.7445 7.35068   3
   0  13  11 5.16704 2.12049   2
   0  13  11 8.36435 3.64262   5
   0  13  11 11.1411 5.01619   1
   0 -13  11 16.0538 4.80982   1
   0  13  12 7.71889 6.14886   3
   0  13  12-1.71259 2.68497   2
   0  13  12 4.27855 5.21813   1
   0 -13  12 1.96791 4.94611   1
   0 -13  13-1.30476 2.53212   2
   0 -13  13 6.46843 5.08832   1
   0  13  13 4.46109 5.53473   1
   0  13  13 7.34830 6.24391   3
   0 -13  14-1.22626 3.06656   2
   0 -13  14 0.94292 5.91543   1
   0  13  14 10.3906 6.25877   3
   0 -13  15 0.81643 3.09671   2
   0 -13  15 1.38502 5.84132   1
   0  13  15 4.98232 6.25409   3
   0 -13  16 1.12906 6.60286   1
   0 -13  17-2.43066 7.57176   1
   0 -14   0 18.3115 4.72889   3
   0 -14   1 3.53941 5.40145   3
   0 -14  -1 5.68946 3.33577   3
   0 -14   2 25.2738 6.18496   3
   0  14   2 19.1723 4.18209   5
   0 -14  -2 26.2666 4.15843   3
   0 -14   3-5.70824 6.63894   3
   0  14   3-1.03306 3.50881   5
   0 -14  -3-0.56032 2.47714   3
   0 -14   4 50.3724 8.59349   3
   0  14   4 52.2777 5.93756   5
   0 -14  -4 54.2040 4.91152   3
   0 -14   5 5.28675 6.84015   3
   0  14   5 3.78075 3.22398   5
   0 -14   6 65.4125 9.65752   3
   0  14   6 59.9905 6.05379   5
   0  14   7-1.01619 3.41062   5
   0 -14   7-0.64381 7.22126   3
   0  14   8 27.0126 4.60726   5
   0 -14   8 29.4395 9.06936   3
   0 -14   9 12.4546 9.21080   3
   0 -14  10 30.0672 2.64380   2
   0 -14  10 47.0502 10.7031   3
   0 -14  10 38.3344 3.89357   2
   0 -14  11 3.78485 1.76058   2
   0 -14  13 5.03749 2.35521   2
   0 -14  13 13.2953 5.65472   1
   0 -15   0-0.39858 3.84027   3
   0 -15  -1 0.71748 3.38754   3
   0 -15   1-0.88265 4.10986   3
   0  15   1-2.87962 3.75302   5
   0 -15  -2 6.39912 3.29922   3
   0 -15   2-2.45024 6.85114   3
   0  15   2 7.60307 3.79683   5
   0 -15   3-5.30239 6.60416   3
   0  15   3-2.17328 4.00336   5
   0 -15  -3-2.00680 3.13686   3
   0 -15   4 5.08434 6.58062   3
   0  15   4 11.9296 4.01963   5
   0 -15  -4 11.4262 3.07188   3
   0 -15   5 1.19978 6.62993   3
   0  15   5-2.14551 3.64362   5
   0  15   6 16.7721 4.31040   5
   0 -15   6 10.1354 7.21274   3
   0 -15   7 5.98168 7.19775   3
   0 -15   8 5.54997 8.11475   3
   0 -16   0 254.651 13.0245   3
   0  16   0 269.118 12.9499   5
   0 -16  -1 3.55751 3.04597   3
   0 -16   1 5.25404 4.40878   3
   0  16   1 1.13707 3.69995   5
   0 -16  -2 107.157 7.71016   3
   0 -16   2 111.034 9.80590   3
   0  16   2 118.657 8.68881   5
   0 -16  -3-2.33202 3.25406   3
   0 -16   3-4.23042 6.58629   3
   0 -16   4 90.2446 10.3017   3
   0 -16   5-5.45209 7.89395   3
   0 -17   0-0.39214 3.38483   3
   0 -17   1-1.29398 3.78365   3
   0 -17  -1 1.06078 3.05214   3
   0 -17   2 1.41950 4.46837   3
   0 -17  -2 4.47917 3.22195   3
   0 -17  -3 0.29658 2.68297   3
   1   0 -24-1.44099 3.64909   5
   1   0 -23 0.68484 3.07445   5
   1   0 -22 53.4957 5.77727   5
   1   0 -21-0.30918 2.95920   5
   1   0 -20 114.105 7.47284   5
   1   0 -19 1.39208 2.90295   5
   1   0 -18 21.6670 3.77045   5
   1   0 -17 3.51413 3.05215   5
   1   0 -16 16.0345 4.02115   5
   1   0 -15-3.39365 3.70917   5
   1   0 -14 8.28487 3.36465   5
   1   0 -13-2.76223 2.90962   5
   1   0 -12 66.1689 4.76946   5
   1   0 -10 3.79180 1.50322   4
   1   0  -9 0.36194 1.26494   4
   1   0  -8-1.09946 1.51292   4
   1   0  -7-1.66896 1.50762   4
   1   0  -6 120.038 4.43347   4
   1   0  -5 2.86089 1.88863   5
   1   0  -5 3.45882 1.60565   4
   1   0  -4 214.440 5.75977   5
   1   0  -3 0.87045 0.78834   5
   1   0   2 70.9364 2.03419   5
   1   0   3-0.20867 0.74660   5
   1   0   4 11.7510 1.43201   5
   1   0   5-0.72114 1.19794   4
   1   0   5 2.13472 1.79847   5
   1   0   6 136.418 4.88327   4
   1   0   6 144.424 4.97334   5
   1   0   7 3.91048 1.89629   5
   1   0   7-1.07271 1.52746   4
   1   0   8 127.638 5.32902   5
   1   0   8 127.921 5.17548   4
   1   0   9-0.79065 1.56178   4
  -1   0  -9-1.53924 1.97452   5
  -1   0 -10 0.28325 2.21378   5
   1   0  10 2.83849 1.75391   4
  -1   0 -11-0.93391 1.88443   5
   1   0  11 1.96545 1.95576   4
  -1   0 -12 7.44894 2.31168   5
   1   0  12 9.99656 2.56383   4
  -1   0 -13 3.66521 2.29234   5
  -1   0 -14 30.2459 3.51564   5
  -1   0 -15 4.24680 2.50675   5
  -1   0 -16 256.555 10.0802   5
  -1   0 -17 1.46300 2.76146   5
  -1   0 -18 17.1609 3.52068   5
  -1   0 -19 0.27650 2.80076   5
  -1   0 -20 1.17270 2.80609   5
  -1   0 -21 1.87264 3.29063   5
  -1   0 -22 20.4431 4.28044   5
  -1   0 -23-0.34656 3.46831   5
  -1   0 -24 60.4575 6.66255   5
   1  -1 -24 2.63886 3.72685   5
   1   1 -24 3.48039 3.80819   5
   1   1 -23 88.5432 7.25031   5
   1  -1 -23 84.8943 7.29822   5
   1   1 -22 0.94787 3.23824   5
   1  -1 -22-1.01947 3.52312   5
   1   1 -21 126.910 8.03372   5
   1  -1 -21 124.016 8.12955   5
   1  -1 -20 7.91065 3.19548   5
   1   1 -20 14.7611 3.96106   5
   1  -1 -19 238.261 10.4656   5
   1   1 -19 224.655 10.5928   5
   1  -1 -18 7.85606 2.96573   5
   1   1 -18 3.20997 3.85605   5
   1   1 -17 259.832 11.0633   5
   1  -1 -17 264.064 10.7376   5
   1  -1 -16 0.23933 2.67156   5
   1   1 -16-4.78777 4.07310   5
   1  -1 -15 278.091 10.5972   5
   1   1 -15 280.884 10.7204   5
   1  -1 -14 26.4440 3.57331   5
   1   1 -14 21.1698 3.94035   5
   1   1 -13 0.19444 2.76869   5
   1  -1 -12 8.67057 2.35276   4
   1   1 -12 13.6643 3.21539   5
   1  -1 -11 79.5148 4.96802   4
   1   1 -11 77.7611 4.91354   5
   1  -1 -10 9.43327 2.14609   4
  -1   1  10 15.3442 3.09827   5
  -1   1   9 1466.20 31.4477   5
   1  -1  -9 1579.37 32.5429   4
   1  -1  -8 58.2368 3.94204   4
  -1   1   8 62.2243 3.87112   5
   1   1  -8 57.9593 2.51572   4
  -1   1   7 860.310 19.3568   5
   1   1  -7 916.358 17.6117   4
   1  -1  -7 860.613 19.3212   5
   1  -1  -7 925.403 20.4743   4
   1  -1  -6 19.6675 2.24979   5
   1  -1  -6 23.1037 2.70561   4
   1  -1  -5 18.7479 2.19808   5
   1  -1  -4 516.729 11.2837   5
   1  -1  -3 16.3144 1.27754   5
   1  -1  -2 65.1642 2.11402   5
  -1   1   2 66.6789 2.69513   1
  -1  -1  -2 82.0077 2.74960   5
  -1  -1  -3 127.832 4.02878   5
   1   1   3 150.311 4.08957   5
   1   1   3 144.059 4.88572   4
   1   1   4 29.9011 1.84800   5
   1   1   4 24.6220 2.30035   4
   1   1   5 0.72425 1.47351   4
   1   1   5-1.10744 1.87298   5
   1   1   6 124.021 5.35354   4
   1   1   6 118.532 4.71366   5
   1  -1   7 1473.34 28.4561   4
   1   1   7 1460.73 31.1177   4
  -1   1  -7 1498.69 29.4374   5
   1   1   7 1507.88 29.8673   5
   1  -1   8 57.0947 2.77297   4
   1   1   8 55.4451 4.00953   4
  -1   1  -8 56.2528 3.50386   5
   1   1   8 62.3224 3.80719   5
   1  -1   9 1137.39 23.0470   4
   1   1   9 1145.64 25.8036   4
   1   1   9 1115.33 24.5577   5
  -1   1  -9 1157.87 24.3777   5
   1   1  10 16.4439 2.84459   4
   1  -1  10 22.2273 2.18930   4
  -1  -1 -10 17.9971 2.31354   5
  -1   1 -10 15.8456 2.61556   5
   1   1  10 24.8305 3.18290   5
  -1   1 -11 42.0774 3.61110   5
   1   1  11 47.4078 4.09787   5
   1  -1  11 49.0329 3.11278   4
  -1  -1 -11 50.0564 3.65881   5
   1   1  11 43.5323 4.19462   4
   1   1  12 16.9684 3.20380   4
   1   1  12 18.6723 3.49317   5
  -1  -1 -12 14.8869 2.56654   5
  -1   1 -12 10.0268 2.66845   5
   1   1  13 131.694 6.85337   4
  -1   1 -13 120.351 6.37155   5
  -1  -1 -13 118.252 6.12803   5
   1   1  13 116.730 6.88115   5
  -1  -1 -14 11.4489 2.64822   5
  -1   1 -14 6.35666 3.10908   5
  -1   1 -15 446.026 14.0202   5
  -1  -1 -15 459.802 14.1830   5
  -1  -1 -16 0.96192 2.65818   5
  -1   1 -16 4.46778 2.60155   5
  -1   1 -17 152.865 7.83618   5
  -1  -1 -17 150.597 7.97887   5
  -1   1 -18 7.26115 3.10789   5
  -1  -1 -18 4.66854 2.86512   5
  -1   1 -19 69.2050 5.64968   5
  -1  -1 -19 58.5327 5.61216   5
  -1  -1 -20 6.51406 3.32640   5
  -1   1 -20 8.71722 3.62668   5
  -1   1 -21 134.582 8.06132   5
  -1  -1 -21 124.523 8.33547   5
  -1   1 -22 17.8888 4.24755   5
  -1  -1 -22 21.0558 4.49437   5
  -1   1 -23 142.564 8.91786   5
  -1  -1 -23 144.021 9.31280   5
  -1   1 -24 11.5520 4.27962   5
  -1  -1 -24 15.2809 4.65011   5
   1  -2 -24 32.5379 5.32580   5
   1   2 -24 39.2287 5.59162   5
   1  -2 -23 6.73521 3.36418   5
   1   2 -23 14.9628 4.14960   5
   1  -2 -22 22.1161 4.67892   5
   1   2 -22 19.7394 4.12807   5
   1  -2 -21 4.06356 3.49081   5
   1   2 -21-2.12158 4.77251   5
   1  -2 -20 20.5097 4.03295   5
   1   2 -20 12.0663 4.13709   5
   1  -2 -19 3.32144 3.14829   5
   1   2 -19-1.12365 4.39064   5
   1  -2 -18 42.1827 4.81806   5
   1   2 -18 45.4512 5.23711   5
   1  -2 -17 4.27584 3.14072   5
   1   2 -17 5.54266 4.11196   5
   1  -2 -16 81.0642 5.87504   5
   1   2 -16 92.1681 6.73874   5
   1   2 -15 32.9530 4.63349   5
   1   2 -14 3.75784 3.40991   5
  -1   2  14 15.5258 4.17955   5
  -1   2  13 5.77407 3.60005   5
   1   2 -13 1.56722 3.01572   5
   1  -2 -13 0.25314 2.37407   4
  -1   2  12 35.4597 4.16150   5
   1  -2 -12 26.1812 3.57850   4
   1   2 -12 33.4705 3.98948   5
   1   2 -11 305.324 10.1015   5
   1  -2 -11 299.893 11.1029   4
  -1   2  11 304.254 10.3024   5
   1  -2 -10 9.37341 2.66620   4
   1   2 -10 17.6435 3.08633   5
   1  -2  -9 19.1575 2.39586   5
   1  -2  -9 21.1406 2.99439   4
   1  -2  -8 16.3377 2.10956   5
   1  -2  -8 11.1716 2.67599   4
   1  -2  -7 62.4149 3.44643   5
   1  -2  -7 60.9331 4.45165   4
   1  -2  -6 126.417 4.74192   5
   1  -2  -5 53.5829 2.84751   5
   1  -2  -4 101.700 3.73448   5
   1  -2  -3 231.514 7.95501   4
   1  -2  -3 287.100 6.82735   5
  -1   2   2 42.9047 2.27891   1
   1  -2  -2 44.2624 2.07698   5
   1  -2  -2 44.7251 2.97828   4
  -1   2   2 44.3832 1.64310   3
   1  -2  -1 11.4893 1.63248   4
   1   2   0 2.38171 1.17689   3
   1   2   1 35.6906 1.45082   2
   1   2   1 34.6659 2.03020   3
   1   2   2 36.0996 1.87354   3
   1   2   3 331.615 9.63265   4
   1   2   4 470.048 12.5992   4
  -1  -2  -4 457.122 11.0958   5
   1   2   5 188.222 7.25583   4
  -1  -2  -5 151.377 5.64943   5
   1   2   5 190.174 5.73697   5
   1   2   6 36.8738 2.58121   5
   1   2   6 29.8721 3.33161   4
   1   2   7 1.29154 1.75199   5
   1   2   7 3.06687 2.14064   4
   1   2   8 18.6316 2.53409   5
   1   2   8 16.2305 2.86410   4
  -1   2  -8 20.6080 2.40360   5
   1   2   9 42.6586 4.04339   4
  -1   2  -9 38.2938 3.26523   5
   1   2   9 34.7837 3.36585   5
   1   2  10 73.6056 5.36188   4
   1   2  10 66.8048 4.49018   5
  -1   2 -10 73.5670 4.30009   5
  -1   2 -11 7.95806 2.52941   5
   1   2  11 7.66937 2.74803   5
   1   2  11 7.48993 2.90381   4
  -1   2 -12 1.67244 2.68566   5
   1   2  12 5.80346 3.04273   4
   1   2  12 7.61869 3.27526   5
  -1  -2 -12 2.33098 2.01490   5
  -1   2 -13-0.72859 2.90331   5
   1   2  13 4.18338 3.49156   4
   1   2  13 1.65847 3.17471   5
  -1  -2 -13-0.20951 1.90942   5
  -1   2 -14-0.58971 3.11156   5
   1   2  14 8.98489 3.75757   5
  -1  -2 -14 2.93524 2.44631   5
  -1  -2 -15-0.24129 2.29409   5
  -1   2 -15-1.05571 3.70437   5
  -1  -2 -16-2.06216 2.65722   5
   1   2  16 13.2447 4.95465   5
  -1  -2 -17-0.82347 2.66240   5
  -1   2 -17-5.49311 3.92421   5
  -1  -2 -18 9.93608 3.32843   5
  -1   2 -18 6.49380 3.45071   5
  -1  -2 -19-1.54596 3.07542   5
  -1   2 -19 1.56070 2.78719   5
  -1  -2 -20 62.3112 5.95676   5
  -1   2 -20 60.4288 5.54543   5
  -1  -2 -21-1.03821 3.52621   5
  -1   2 -21 1.72518 2.96400   5
  -1   2 -22 4.54679 3.28526   5
  -1  -2 -22 12.8080 4.00609   5
  -1  -2 -23-1.15722 3.76511   5
  -1   2 -23-0.31907 3.03351   5
  -1  -2 -24 1.20991 3.75584   5
  -1   2 -24 1.67591 3.27172   5
  -1   2 -25-1.05822 3.69840   5
   1   3 -24 8.03632 4.13989   5
   1  -3 -23 64.7514 6.90815   5
   1   3 -23 63.0535 6.72771   5
   1  -3 -22 2.99551 3.51140   5
   1   3 -22-2.86370 4.92320   5
   1  -3 -21 32.0556 5.02712   5
   1   3 -21 32.7999 5.46095   5
   1  -3 -20 7.08604 3.54048   5
   1   3 -20 8.77481 4.36314   5
   1  -3 -19 107.897 7.59587   5
   1   3 -19 104.336 7.30024   5
   1  -3 -18 10.8789 3.17437   5
   1   3 -18 11.3736 3.92676   5
   1  -3 -17 204.557 9.91815   5
   1   3 -17 226.643 10.1090   5
  -1   3  16 191.002 9.72787   5
   1   3 -16 177.681 8.89334   5
  -1   3  15 184.184 9.17021   5
   1   3 -15 194.758 8.78703   5
  -1   3  14 73.3452 6.05863   5
   1   3 -14 72.7925 5.77903   5
   1   3 -13 45.9453 4.57915   5
  -1   3  13 35.1822 4.57535   5
   1  -3 -13 28.4997 4.21561   4
   1  -3 -12 0.29061 2.57031   4
  -1   3  12 4.02818 2.97054   5
   1  -3 -11 170.003 8.64645   4
   1  -3 -11 152.604 6.98186   5
   1  -3 -10 35.5757 4.20231   4
   1  -3 -10 39.2393 3.34908   5
   1  -3  -9 978.590 24.4053   4
   1  -3  -9 895.528 21.2842   5
   1  -3  -8 55.5854 3.68402   5
   1  -3  -8 52.7842 4.85956   4
   1  -3  -7 893.545 19.6835   5
   1  -3  -7 866.408 22.2839   4
  -1   3   7 829.214 21.6650   4
  -1   3   6 11.1637 2.82168   4
   1  -3  -6 4.73993 1.38038   5
   1   3  -5 211.458 5.52949   4
  -1   3   5 190.245 8.09415   4
   1  -3  -5 211.892 6.70608   5
   1   3  -4 53.8162 2.74331   4
   1  -3  -4 53.1838 3.03661   5
  -1   3   4 60.9877 4.41271   4
   1   3  -3 740.897 16.0120   4
   1  -3  -3 743.275 18.3978   4
   1  -3  -3 731.174 15.9930   5
  -1   3   3 739.686 15.0797   3
   1  -3  -2 461.138 12.5115   4
  -1  -3   2 432.345 9.78255   1
  -1   3   2 445.476 9.94733   1
   1  -3  -2 425.940 9.47371   3
  -1   3   2 443.773 10.3355   3
   1  -3  -1 1046.63 23.0753   4
   1  -3   0 447.733 11.6597   4
  -1  -3   0 444.342 11.5828   4
   1   3   0 418.095 11.7585   3
   1  -3   1 2320.92 42.2935   2
   1   3   1 2359.94 42.3167   2
   1  -3   1 2293.27 45.0630   4
  -1  -3  -1 2343.01 46.0354   4
   1   3   1 2367.60 45.4989   3
   1  -3   2 131.299 5.05100   4
   1   3   2 127.220 4.78985   3
  -1  -3  -2 125.246 5.71904   4
   1   3   3 5.37904 1.24752   3
  -1  -3  -3 3.06322 1.93028   4
   1   3   4 3.63761 2.25431   4
   1  -3   4 11.5060 1.73472   4
  -1  -3  -5 368.677 10.0625   5
   1   3   5 366.550 11.7948   4
   1  -3   5 343.853 8.16286   4
  -1  -3  -6 0.70127 1.32456   5
   1  -3   6 1.95691 0.97148   4
   1   3   6-0.44007 2.33259   4
  -1  -3  -7 839.383 14.8515   5
   1   3   7 1025.98 19.3020   4
   1   3   8 0.24855 2.50258   4
   1   3   9 131.003 6.51035   5
   1   3   9 785.796 16.8785   4
   1   3  10 3.08905 2.35616   5
   1   3  10 4.10529 2.74114   4
  -1   3 -11 139.399 6.30475   5
   1   3  11 129.536 7.85548   4
   1   3  11 126.811 6.47742   5
  -1   3 -12 57.3870 4.49588   5
   1   3  12 62.3814 5.03861   5
   1   3  12 62.9361 5.91927   4
   1   3  13 152.046 7.71982   5
  -1   3 -13 153.655 7.16099   5
   1   3  13 153.572 8.90358   4
  -1  -3 -14 0.24596 2.57958   5
  -1   3 -14 1.75462 3.17459   5
   1   3  14 8.05599 3.95773   5
   1   3  15 246.284 11.4870   4
  -1  -3 -15 225.688 10.1226   5
  -1   3 -15 248.067 9.90858   5
   1   3  15 254.753 10.6682   5
  -1   3 -16 3.12901 3.82848   5
  -1  -3 -16 5.55961 2.90071   5
  -1   3 -17 50.5313 5.19960   5
  -1  -3 -17 51.1899 5.32174   5
  -1   3 -18 27.9434 4.47258   5
   1   3  18 43.5270 5.73775   5
  -1  -3 -18 32.3384 4.54866   5
  -1   3 -19 58.3277 5.78949   5
  -1  -3 -19 61.1571 6.12657   5
  -1   3 -20 31.4873 4.76161   5
  -1  -3 -20 34.0154 5.12984   5
  -1   3 -21 57.7613 5.63358   5
  -1  -3 -21 55.0343 6.17647   5
  -1   3 -22 5.02546 3.31606   5
  -1  -3 -22 0.39052 4.02594   5
  -1   3 -23 111.258 7.67195   5
  -1  -3 -23 98.5518 8.34398   5
  -1   3 -24 0.32433 3.56648   5
  -1   3 -25 27.4984 5.09855   5
   1   4 -24-3.36366 5.28383   5
   1   4 -23 8.58134 4.57401   5
   1  -4 -23 11.7471 4.45092   5
   1   4 -22 17.8137 5.06674   5
   1  -4 -22 16.0175 4.54450   5
   1   4 -21-3.96306 4.76509   5
   1  -4 -21-3.03475 3.65538   5
   1   4 -20 34.1665 5.38209   5
   1  -4 -20 30.6586 5.05855   5
   1   4 -19 38.6712 5.37102   5
   1  -4 -19 48.5786 5.73472   5
  -1   4  18 9.68671 4.91016   5
   1   4 -18 6.63034 3.95667   5
   1   4 -17 40.8454 5.36159   5
  -1   4  17 35.0263 5.34726   5
   1   4 -16 33.0681 5.19114   5
  -1   4  16 36.8283 5.76599   5
  -1   4  15 153.373 8.62362   5
   1   4 -15 153.778 8.31030   5
  -1   4  14 96.4160 6.81592   5
   1   4 -14 101.601 6.91033   5
   1  -4 -14 86.9521 7.18612   4
  -1   4  13 46.6455 5.02059   5
   1  -4 -13 44.5264 5.34653   4
  -1   4  12 84.7484 5.78477   5
   1  -4 -12 80.5617 5.46557   5
   1  -4 -12 84.4899 6.79767   4
   1  -4 -11 101.210 5.87536   5
   1  -4 -11 96.7128 7.11326   4
   1  -4 -10 23.5387 2.97211   5
   1  -4 -10 26.4518 4.19217   4
   1  -4  -9 0.73329 1.68296   5
   1  -4  -9-0.89716 2.60243   4
   1  -4  -8 1.14646 2.86921   4
   1  -4  -8 3.07167 1.70918   5
   1  -4  -7 170.716 6.71812   5
  -1   4   7 150.864 8.21319   4
  -1   4   6 6.61119 2.86402   4
   1  -4  -6-1.19041 1.61987   5
   1   4  -6 3.02136 1.31116   4
  -1   4   5 1.79994 0.95768   3
   1  -4  -5 2.07052 1.46373   5
   1   4  -5 1.51433 1.43803   4
  -1   4   4 77.6299 3.46462   3
   1   4  -4 73.3396 3.86803   4
   1  -4  -4 71.4721 5.34988   4
   1  -4  -3 127.502 3.97905   3
  -1   4   3 118.441 4.88677   3
   1  -4  -3 127.332 6.84601   4
   1   4  -3 124.015 5.32900   4
  -1   4   3 126.205 4.77063   1
  -1  -4   3 128.729 4.66842   1
  -1   4   2 6.12032 2.23604   3
   1  -4  -2 2.96294 1.31984   3
  -1   4   2 5.16821 1.71184   1
  -1  -4   2 4.13923 1.68259   1
   1  -4  -2 3.03001 2.44631   4
   1   4  -2 0.29544 1.97357   4
   1  -4  -1 156.502 6.10402   3
   1  -4  -1 163.538 7.22140   4
  -1  -4   1 152.845 6.43233   4
   1  -4   0-0.17302 2.55840   4
  -1  -4   0 0.33910 2.05271   4
   1  -4   1 129.483 3.23436   2
   1   4   1 112.021 5.95899   3
   1  -4   1 121.985 5.82617   4
  -1  -4  -1 133.816 6.24237   4
  -1  -4  -2 264.730 9.69274   4
   1   4   2 272.738 9.02040   3
   1  -4   2 283.471 8.90139   4
  -1  -4  -3 36.9361 3.77737   4
   1   4   3 39.6107 2.98387   3
   1  -4   3 44.3024 3.26971   4
  -1  -4  -4 11.0662 2.82994   4
   1   4   4 10.3649 1.61556   3
   1  -4   4 10.5740 2.03492   4
   1   4   5 32.2016 2.42682   3
   1  -4   5 33.1693 2.61074   4
   1   4   5 32.9930 4.07021   4
   1   4   6 37.8325 4.37644   4
   1  -4   6 46.4066 2.64561   4
   1  -4   7 3.11889 1.06433   4
   1   4   7 4.43722 2.75906   4
  -1  -4  -7 3.15611 1.64529   5
   1   4   8 68.3856 5.91476   4
  -1  -4  -8 65.4258 4.45007   5
   1   4   9 74.7937 6.36083   4
   1   4  10 3.28974 2.48293   5
   1   4  10 4.74617 3.24358   4
   1   4  11 28.2295 3.83710   5
   1   4  11 34.4937 4.90071   4
   1   4  12-0.42398 3.09089   5
  -1   4 -12 4.57877 2.87411   5
   1   4  12 7.15441 4.30976   4
   1   4  13 1.80747 3.28548   5
   1   4  13 7.38065 4.22033   4
  -1   4 -13 7.31344 3.57276   5
   1   4  14 12.7091 3.99536   5
  -1   4 -14 15.6943 3.71869   5
  -1  -4 -15 8.34147 3.30990   5
  -1   4 -15 7.14000 3.65324   5
   1   4  15 16.3183 4.50447   5
  -1  -4 -16 48.9985 5.38488   5
   1   4  16 58.6624 6.07344   5
  -1   4 -16 58.5229 5.45240   5
  -1  -4 -17 16.3671 3.71471   5
   1   4  17 20.8269 4.80439   5
  -1   4 -17 14.6184 3.84109   5
  -1  -4 -18 9.84952 3.58979   5
   1   4  18 22.3759 5.14386   5
  -1   4 -18 15.4779 4.01579   5
  -1  -4 -19-2.86846 3.69633   5
   1   4  19 4.53483 4.77627   5
  -1   4 -19-3.68622 4.02179   5
  -1  -4 -20 18.0270 4.40231   5
   1   4  20 19.5127 5.69509   5
  -1   4 -20 13.5470 4.27672   5
  -1  -4 -21 0.39440 3.56789   5
  -1  -4 -22-1.24483 4.27744   5
  -1   4 -22 2.35276 3.40893   5
  -1  -4 -23 2.16825 4.20642   5
  -1   4 -23 7.00073 3.57700   5
  -1   4 -24 9.79265 3.78022   5
  -1   4 -25 4.62047 3.68466   5
   1   5 -24-2.38685 5.26251   5
   1   5 -23 65.5630 7.06086   5
   1  -5 -22-1.70500 4.51855   5
   1   5 -22-0.95215 4.73217   5
   1  -5 -21 76.4934 7.44190   5
   1   5 -21 75.8857 6.88490   5
   1  -5 -20 26.7445 5.18552   5
   1   5 -20 25.1161 5.05938   5
  -1   5  19 161.707 9.92972   5
   1   5 -19 171.532 9.33897   5
  -1   5  18 43.7529 5.87300   5
   1   5 -18 53.4829 5.88946   5
   1   5 -17 349.949 12.8117   5
  -1   5  17 323.922 13.1092   5
   1   5 -16 41.8369 5.37631   5
  -1   5  16 41.7940 5.81502   5
   1   5 -15 284.083 11.3449   5
  -1   5  15 284.925 11.7151   5
   1  -5 -14 135.452 7.98366   5
   1  -5 -14 125.425 9.02418   4
  -1   5  14 158.780 8.39525   5
   1  -5 -13 61.2708 5.35264   5
   1  -5 -13 50.2262 6.05126   4
  -1   5  13 63.2310 5.69569   5
   1  -5 -12 292.640 11.0467   5
  -1   5  12 262.749 10.4139   5
   1  -5 -12 252.495 12.5914   4
   1  -5 -11 20.2175 4.12500   4
   1  -5 -11 27.0657 3.65122   5
  -1   5  11 24.4494 3.82566   5
   1  -5 -10-0.35475 2.79989   4
   1  -5 -10-0.67146 2.00960   5
   1  -5  -9 392.819 15.1180   4
   1  -5  -9 389.979 12.5254   5
  -1   5   8 35.6423 5.00697   4
   1  -5  -8 23.9161 2.91529   5
   1  -5  -8 20.1101 4.33372   4
  -1   5   7 254.638 7.62393   3
   1  -5  -7 255.015 9.12208   5
  -1   5   7 255.213 11.3202   4
  -1   5   6 154.557 5.32458   3
   1   5  -6 147.655 5.41453   4
   1   5  -5 200.135 7.05746   4
  -1   5   5 190.813 6.68952   3
   1  -5  -5 175.438 9.20635   4
   1  -5  -4 489.733 16.0723   4
   1   5  -4 499.790 13.4550   4
  -1   5   4 492.651 13.0981   3
  -1  -5   4 496.301 12.2646   1
  -1   5   4 500.286 12.4847   1
  -1   5   3 502.177 13.3457   3
   1   5  -3 485.182 13.7511   4
   1  -5  -3 497.439 15.7083   4
  -1   5   3 502.571 11.6393   1
  -1  -5   3 487.219 11.3112   1
   1  -5  -3 486.614 11.6344   3
   1  -5  -2 19.1301 3.44951   4
   1   5  -2 21.1429 3.04512   4
  -1  -5   2 19.1087 2.63277   4
  -1   5   2 23.9978 2.00478   1
   1  -5  -2 21.4474 2.40660   3
   1  -5  -1 610.280 17.4119   4
   1  -5  -1 623.724 15.7435   3
  -1  -5   1 584.656 16.2106   4
  -1  -5   0 0.84355 1.93655   4
   1  -5   0 2.38122 2.28270   4
   1  -5   0 7.45097 2.96580   3
  -1  -5   0 2.28071 2.64303   3
   1   5   1 110.679 6.35839   3
  -1  -5  -1 111.878 6.34471   4
  -1  -5  -1 119.290 5.99127   3
   1  -5   1 124.532 6.44222   4
   1  -5   2 56.2561 4.27856   4
   1  -5   2 56.9629 2.23333   2
   1   5   2 57.9617 2.21402   2
  -1  -5  -2 58.5724 4.92892   4
   1   5   2 55.6980 4.59776   3
  -1  -5  -2 52.6038 3.51289   3
   1   5   3 867.132 21.3345   3
   1  -5   3 877.011 20.9772   4
  -1  -5  -3 915.942 23.3963   4
  -1  -5  -3 895.042 19.3663   3
   1   5   4 285.751 9.33147   3
   1  -5   4 278.474 9.13209   4
  -1  -5  -4 268.412 11.0089   4
   1   5   5 564.625 14.6684   3
   1  -5   5 585.368 14.5137   4
   1   5   6 8.76563 1.72254   3
   1  -5   6 7.38177 1.80737   4
   1   5   6 3.35974 2.61780   4
   1   5   7 407.652 11.2247   3
   1  -5   7 402.314 10.2554   4
   1   5   7 369.239 14.5400   4
  -1  -5  -8 0.31925 2.73317   4
   1  -5   8 1.73403 1.02894   4
   1   5   8 6.32926 3.29306   4
   1   5   9 230.753 11.3021   4
  -1  -5 -10-1.18584 2.27004   5
   1   5  10 2.51110 3.45630   4
   1   5  10 2.90058 1.99343   5
   1   5  11 320.855 11.2275   5
   1   5  11 312.859 13.8336   4
   1   5  12 34.3837 4.49575   5
   1   5  12 46.8410 6.24442   4
   1   5  13 214.273 9.65621   5
   1   5  13 211.518 11.6302   4
  -1   5 -13 213.605 8.84409   5
   1   5  14-2.02733 4.04044   5
   1   5  14 13.7269 5.53806   4
  -1   5 -14 9.84805 3.89576   5
  -1   5 -15 134.399 7.35007   5
   1   5  15 132.760 8.10335   5
   1   5  15 128.053 9.50767   4
   1   5  16 16.5857 4.48461   5
  -1   5 -16 24.3879 4.36638   5
  -1  -5 -17 216.277 11.0883   5
   1   5  17 216.968 10.4554   5
  -1   5 -17 223.674 9.70278   5
  -1  -5 -18 2.91635 3.46665   5
   1   5  18 5.03656 4.20436   5
  -1   5 -18 5.97816 3.78542   5
  -1  -5 -19 185.067 10.7097   5
   1   5  19 183.757 10.2127   5
  -1   5 -19 191.285 9.40962   5
  -1  -5 -20-1.99982 3.95367   5
  -1   5 -20-3.29304 4.14735   5
  -1  -5 -21 149.946 10.1852   5
  -1   5 -21 142.638 8.71019   5
  -1   5 -22 0.59603 4.54101   5
  -1  -5 -22 11.7287 4.32191   5
  -1   5 -23 53.8206 6.22329   5
  -1   5 -24 15.6122 4.16447   5
  -1   5 -25 53.5944 6.05524   5
   1   6 -24 0.34028 5.08745   5
   1   6 -23 6.25515 4.81450   5
   1   6 -22 5.70958 4.49051   5
   1   6 -21-0.61147 4.43144   5
   1   6 -20 50.4977 6.00390   5
  -1   6  19 14.5252 5.46420   5
   1   6 -19 12.6051 4.49492   5
  -1   6  18 47.5189 6.08087   5
   1   6 -18 43.6085 5.80661   5
  -1   6  17 6.51002 4.01369   5
   1   6 -17 13.4246 4.43439   5
  -1   6  16 63.6386 6.14952   5
   1  -6 -16 48.2187 5.62636   5
  -1   6  15 35.5984 5.08162   5
   1  -6 -15 28.9084 4.57532   5
   1  -6 -14 6.18466 3.99959   4
  -1   6  14 9.23732 4.44574   5
   1  -6 -14 11.7384 3.69632   5
   1  -6 -13 28.5596 5.31521   4
  -1   6  13 36.7943 5.02947   5
   1  -6 -13 34.5715 4.52535   5
   1  -6 -12 47.3260 6.36107   4
  -1   6  12 36.4469 4.92878   5
   1  -6 -12 44.8783 4.77165   5
   1  -6 -11 214.519 11.7599   4
   1  -6 -11 210.335 9.51143   5
   1  -6 -10 13.5418 4.01949   4
   1  -6 -10 16.6174 3.08889   5
   1  -6  -9 3.46884 3.07282   4
   1  -6  -9 4.19808 1.99832   5
  -1   6   9 5.39115 1.56349   3
  -1   6   8-0.29395 1.33949   3
  -1   6   7 119.725 8.31954   4
  -1   6   7 118.780 5.50657   3
  -1   6   6 8.68273 1.97232   3
   1   6  -6 17.8359 2.85205   4
   1  -6  -5 12.3001 3.77816   4
  -1   6   5 18.0739 2.79318   3
   1   6  -5 23.7299 3.16083   4
  -1  -6   5 14.5385 2.81128   1
  -1   6   5 20.7401 3.05353   1
  -1  -6   4-0.10522 2.06059   1
  -1   6   4-1.03243 2.22138   1
   1   6  -4 2.79802 2.27411   4
   1  -6  -4-0.95462 3.22320   4
  -1   6   4 2.66783 2.34519   3
   1  -6  -4 0.49982 0.97576   3
  -1   6   3 61.2501 4.78962   3
  -1   6   3 58.3227 3.83169   5
   1  -6  -3 69.6332 3.71768   3
  -1   6   3 65.7397 3.31191   1
  -1  -6   3 58.4748 3.08761   1
   1  -6  -3 65.6349 5.85487   4
   1   6  -3 66.7364 4.94777   4
  -1  -6   2 54.4259 2.35663   2
  -1   6   2 58.4003 2.28772   2
  -1  -6   2 75.5824 6.36306   3
   1  -6  -2 64.5657 5.59464   4
   1   6  -2 61.9175 4.93073   4
   1  -6  -2 59.4859 4.06378   3
  -1  -6   2 60.0635 4.68029   4
  -1  -6   1 6.15787 2.25472   4
   1  -6  -1 6.73078 2.64620   3
  -1  -6   1 12.1977 3.68556   3
   1   6  -1 7.17794 2.71053   4
   1  -6  -1 3.83213 2.67430   4
   1  -6   0 47.4189 4.86317   4
   1  -6   0 51.0699 4.76228   3
  -1  -6   0 43.1252 4.39729   4
  -1  -6   0 60.9002 5.25276   3
   1  -6   1 173.483 8.33518   4
  -1  -6  -1 153.127 7.51238   3
  -1  -6  -1 167.206 8.38154   4
   1  -6   2 162.749 7.89967   4
   1   6   2 151.696 8.05116   3
  -1  -6  -2 154.835 6.74346   3
   1   6   2 166.900 4.16963   2
   1  -6   2 163.727 4.19201   2
  -1  -6  -2 159.802 8.46702   4
  -1  -6  -3 6.90648 1.61604   3
   1  -6   3 6.83525 1.10613   2
   1   6   3 7.92438 1.11809   2
  -1  -6  -3 5.62703 2.62138   4
   1  -6   3 5.57598 2.27674   4
   1   6   3 6.15468 3.07577   3
  -1  -6  -4-0.30993 2.51712   4
   1  -6   4-1.19496 2.52889   4
   1   6   4-0.22434 2.47942   3
  -1  -6  -5 9.70758 3.04061   4
   1  -6   5 8.39090 2.35887   4
   1   6   5 15.1381 2.66982   3
   1  -6   6 17.5944 2.49870   4
   1   6   6 18.5430 2.66807   3
   1   6   7 12.9950 3.93261   4
   1  -6   7 6.67431 1.82178   4
   1   6   7 12.6065 2.29936   3
   1  -6   8 79.7755 4.06582   4
   1   6   8 92.9288 5.03736   3
   1   6   8 92.4724 7.50879   4
   1   6   9 45.2288 3.62037   3
   1   6   9 47.5470 4.04504   5
   1   6   9 53.5173 6.14835   4
   1   6  10 153.995 10.0635   4
   1   6  10 137.675 6.86382   5
   1   6  11 19.4824 5.26661   4
   1   6  11 7.94607 2.77673   5
   1   6  12 87.6306 8.30934   4
   1   6  12 65.9418 5.74110   5
   1   6  13 19.6596 5.99313   4
   1   6  13 2.54135 3.82227   5
   1   6  14 1.06777 3.93790   5
   1   6  14 21.0037 6.09028   4
   1   6  15 7.87924 3.95400   5
  -1   6 -15 15.8342 4.27633   5
   1   6  16 112.913 7.85648   5
  -1   6 -16 129.580 7.42262   5
   1   6  17 4.00597 3.89858   5
  -1   6 -17 4.10675 3.85114   5
  -1  -6 -18 1.53862 3.75530   5
   1   6  18 7.78464 4.57738   5
  -1   6 -18 7.02962 4.00240   5
  -1  -6 -19 3.61798 3.63844   5
  -1   6 -19 7.08674 4.23515   5
   1   6  19 12.9836 5.02514   5
  -1  -6 -20 16.7588 4.52215   5
  -1   6 -20 15.6469 4.53941   5
  -1  -6 -21-1.30957 4.03644   5
  -1   6 -21-1.71739 4.33748   5
  -1   6 -22-3.57888 4.98830   5
  -1   6 -23-3.39539 5.32909   5
  -1   6 -24-5.65311 5.00687   5
   1   7 -24-3.74158 5.52528   5
   1   7 -23 105.066 8.44146   5
   1   7 -22 13.0778 5.08934   5
   1   7 -21 76.7788 7.23879   5
   1   7 -20-0.60339 4.30888   5
  -1   7  19 103.207 8.42985   5
   1   7 -19 107.942 7.91408   5
   1  -7 -18 14.7144 4.29769   5
  -1   7  18 18.2044 5.46120   5
   1   7 -18 28.0191 5.23222   5
   1  -7 -17 115.915 8.51805   5
  -1   7  17 138.742 8.80894   5
   1  -7 -16 46.8139 5.60695   5
  -1   7  16 61.7016 6.48192   5
   1  -7 -15 77.2166 6.76499   5
  -1   7  15 82.7353 6.92092   5
   1  -7 -14 8.24289 3.49994   5
  -1   7  14 11.6764 4.20556   5
   1  -7 -14 12.5862 4.63685   4
   1  -7 -13 142.609 10.6116   4
  -1   7  13 146.674 6.82185   3
   1  -7 -13 137.755 8.38301   5
   1  -7 -12 14.4195 4.91856   4
  -1   7  12 24.0797 2.95001   3
  -1   7  11 148.395 6.70589   3
   1  -7 -11 154.812 10.5094   4
  -1   7  10 152.719 6.81213   3
   1  -7 -10 134.203 9.74688   4
  -1   7   9 280.423 9.86441   3
  -1   7   8 221.612 8.64985   3
  -1   7   7 222.252 9.04794   3
  -1  -7   7 232.102 9.20116   1
   1  -7  -6 6.60593 3.59559   4
  -1  -7   6 7.03891 2.99822   1
  -1   7   6 9.88132 3.20922   1
  -1   7   6 7.04190 2.77621   3
   1   7  -5 141.803 7.21276   4
  -1   7   5 146.154 7.43028   3
  -1  -7   5 143.330 6.02711   1
  -1   7   5 138.997 6.10236   1
   1  -7  -5 136.472 9.13647   4
  -1   7   4 16.8275 2.60743   1
  -1   7   4 22.7479 3.93370   3
   1  -7  -4 4.68752 3.27130   4
  -1  -7   4 13.4929 2.45418   1
   1  -7  -4 13.0562 1.81114   3
   1   7  -4 17.8183 3.40654   4
   1  -7  -3 517.976 13.5968   3
   1   7  -3 485.321 15.7207   4
   1  -7  -3 533.995 18.1656   4
  -1  -7   2 21.3825 3.27516   4
  -1  -7   2 33.4222 5.47755   3
   1  -7  -2 22.0580 3.18555   3
   1  -7  -2 27.5529 4.54292   4
   1   7  -2 23.4669 3.86161   4
  -1  -7   1 172.908 8.66072   4
  -1  -7   1 166.774 9.09438   3
   1  -7  -1 165.423 8.08382   3
   1  -7  -1 178.737 9.50379   4
   1   7  -1 157.223 8.47940   4
   1  -7   0 34.7822 4.55911   4
  -1  -7   0 38.3900 4.69395   3
   1  -7   0 46.7055 5.11762   3
  -1  -7   0 34.8559 4.27369   4
  -1  -7  -1 374.271 13.9039   4
   1  -7   1 340.185 12.9592   3
   1  -7   1 350.210 13.2588   4
  -1  -7  -1 350.861 12.5279   3
  -1  -7  -2 2.41269 1.89877   3
   1  -7   2-1.08681 2.86466   4
  -1  -7  -2 1.61428 2.49790   4
   1   7   3 720.007 14.3826   2
   1  -7   3 699.396 14.3816   2
  -1  -7  -3 710.104 17.5983   3
   1   7   3 632.309 20.0428   3
   1  -7   3 730.850 20.0194   4
  -1  -7  -3 690.763 21.5673   4
   1  -7   4-0.42902 1.04313   2
   1   7   4 3.83930 3.20750   3
   1  -7   4-0.47854 2.76078   4
  -1  -7  -4-0.70358 2.77654   4
  -1  -7  -4 1.18015 1.27334   3
  -1  -7  -5 492.132 17.7439   4
   1  -7   5 491.751 14.9010   4
   1   7   5 477.200 15.6648   3
   1  -7   6 10.7931 2.45179   4
   1   7   6 9.33026 2.91551   3
  -1  -7  -6 11.7368 3.67636   4
   1   7   7 96.9389 6.07432   3
   1  -7   7 97.7890 5.35182   4
   1   7   7 113.909 8.59964   4
   1  -7   8 53.5903 3.84559   4
   1   7   8 47.1007 4.23409   3
   1   7   8 57.5350 6.53103   4
   1   7   9 199.291 8.34348   3
   1   7   9 189.480 11.2899   4
   1   7   9 174.097 8.06478   5
   1   7  10-0.21707 1.84284   3
   1   7  10 6.65836 4.44244   4
   1   7  10 2.96356 2.56942   5
   1   7  11 754.569 19.6874   3
   1   7  11 772.243 20.3629   5
   1   7  11 700.743 24.4878   4
   1   7  12 4.46792 3.03087   5
   1   7  12 2.87715 1.97330   3
   1   7  13 302.558 12.0609   5
   1   7  13 312.041 15.6722   4
   1   7  14-1.97590 4.16212   5
   1   7  14 9.76866 5.50500   4
   1   7  15-0.29485 4.04388   5
   1   7  16 12.3579 4.42457   5
  -1   7 -16 25.9516 4.77670   5
   1   7  17 63.7123 6.64658   5
  -1   7 -17 77.1058 6.18720   5
  -1   7 -18 3.08317 3.98565   5
   1   7  18 0.67151 4.18188   5
  -1   7 -19 146.257 8.40551   5
  -1   7 -20 14.3123 4.58995   5
  -1   7 -21 52.6879 6.08392   5
  -1   7 -22 0.29719 4.53925   5
  -1   7 -23 12.9320 5.01797   5
  -1   7 -24-4.73985 5.47803   5
   1   8 -23 4.30454 4.96452   5
  -1   8  22-10.1338 10.3826   1
  -1  -8  22-8.16806 9.94252   1
   1   8 -22 0.64471 4.96260   5
  -1   8  21 1.21111 8.27818   1
  -1  -8  21-2.40431 8.42903   1
   1   8 -21 0.31551 4.50617   5
   1   8 -20 14.8577 4.99954   5
   1   8 -19 20.5764 5.37340   5
  -1   8  18 5.21481 4.38464   5
  -1   8  18 8.40415 2.87967   3
  -1   8  17 12.6524 4.67441   5
  -1   8  17 12.6093 2.90880   3
  -1   8  16 71.0338 5.37302   3
  -1   8  16 87.0765 7.15230   5
  -1   8  15 39.0152 4.03752   3
  -1   8  14 51.9097 4.49262   3
   1  -8 -14 54.6467 7.42645   4
  -1   8  13 5.74191 2.36913   3
   1  -8 -13 2.58479 4.19927   4
  -1   8  12 137.301 7.09504   3
   1  -8 -12 135.885 10.6393   4
  -1   8  11 7.47301 2.53245   3
   1  -8 -11 8.42968 4.31725   4
  -1   8  10 49.6447 4.58449   3
   1  -8 -10 43.1065 6.60907   4
  -1   8   9 1.73141 3.32567   3
  -1  -8   9-0.24551 4.76201   1
  -1   8   9 2.04163 4.71118   1
  -1   8   8-2.25676 4.57867   1
  -1  -8   8-3.21028 4.36785   1
  -1   8   8-2.82330 3.59931   3
  -1   8   8 1.52944 2.42686   5
   1  -8  -7 28.4340 5.42327   4
  -1   8   7 27.6141 4.27505   1
  -1  -8   7 28.4793 4.38285   1
  -1   8   7 27.1804 4.30237   3
  -1   8   7 27.7039 3.35832   5
  -1  -8   6-2.70656 3.29445   1
  -1   8   6-2.15098 3.31689   1
   1  -8  -6-0.86088 3.46330   4
  -1   8   6 1.59453 3.51229   3
  -1   8   6-0.83509 2.16455   5
   1  -8  -5 29.5763 5.10880   4
  -1   8   5 38.9541 3.80204   1
  -1  -8   5 40.0049 3.62945   1
   1   8  -5 46.4740 4.98242   4
  -1   8   5 44.7283 5.30649   3
  -1   8   5 33.1330 3.57244   5
   1  -8  -4 5.53925 1.67820   3
  -1   8   4 9.52461 2.56824   1
   1  -8  -4 0.80452 3.20791   4
  -1  -8   3 32.1196 1.91837   2
   1  -8  -3 41.6561 3.55598   3
  -1  -8   3 50.7035 6.81135   3
   1  -8  -3 38.7932 5.42485   4
   1  -8  -2 44.8264 5.68099   4
   1  -8  -2 51.5655 4.40282   3
  -1  -8   2 48.5767 6.34093   3
   1  -8  -1-1.29674 3.28071   3
  -1  -8   1 1.66081 3.57816   3
   1  -8  -1-3.22613 3.90185   4
  -1  -8   1-1.89897 2.61770   4
  -1  -8   0 38.3270 4.97333   3
   1  -8   0 32.9580 4.87416   4
   1  -8   0 39.7372 5.10125   3
  -1  -8   0 39.2614 4.90905   4
   1  -8   1 8.40987 4.07311   3
  -1  -8  -1-1.61269 3.36080   3
   1  -8   1-1.96680 3.45594   4
  -1  -8  -1-1.74122 2.98125   4
  -1  -8  -2 44.4183 4.15550   3
   1  -8   2 48.6556 5.15962   4
  -1  -8  -2 38.8989 5.10938   4
   1  -8   3 4.42362 1.57852   1
   1   8   3 4.29460 1.72752   1
  -1  -8  -3 4.16056 3.18465   4
   1  -8   3 7.08459 2.95545   4
   1   8   3 4.77034 1.02767   2
   1  -8   3 3.95827 1.05755   2
  -1  -8  -3 6.37046 2.05922   3
   1   8   4 51.5115 2.55168   2
   1  -8   4 50.4712 2.52922   2
  -1  -8  -4 52.0926 3.83032   3
   1  -8   4 45.1136 4.79070   4
  -1  -8  -4 49.8406 5.82188   4
   1   8   4 46.7967 4.20006   5
   1   8   4 54.6861 5.92999   3
   1   8   5 11.4036 1.67652   2
   1  -8   5 9.94630 1.61833   2
   1   8   5 16.6629 4.89783   4
  -1  -8  -5 10.1562 3.81465   4
   1   8   5 15.1545 4.27787   3
   1  -8   5 10.1830 2.68307   4
   1   8   6 64.6296 6.08426   3
  -1  -8  -6 64.5870 7.00576   4
   1  -8   6 69.2304 5.26922   4
   1   8   6 68.1156 7.24317   4
   1  -8   7 11.3544 2.69037   4
   1   8   7 12.9057 4.53818   4
   1   8   7 7.22471 3.55690   3
   1   8   8 39.4514 6.40193   4
   1   8   8 32.4917 4.38829   3
   1   8   9 5.20535 4.93386   4
   1   8   9-0.83143 2.33267   3
   1   8  10 14.1011 5.42911   4
   1   8  10 6.18088 2.74163   3
   1   8  11 11.9397 3.26780   5
   1   8  11 13.9334 6.22509   4
   1   8  11 9.56314 2.88298   3
   1   8  12 124.576 7.46134   5
   1   8  12 111.973 6.98250   3
   1   8  12 113.971 9.98676   4
   1   8  13-0.26263 2.21059   3
   1   8  13 1.38654 3.06481   5
   1   8  14 68.9741 6.57962   5
   1   8  14 92.4364 9.64183   4
   1   8  14 84.1022 5.96525   3
   1   8  15 0.62110 4.07588   5
   1   8  15 4.66556 2.64486   3
   1   8  16 13.2493 4.35077   5
   1   8  16 12.7452 3.13841   3
   1   8  17 0.33626 4.58185   5
   1   8  17 0.88527 2.35200   3
  -1   8 -17 8.72883 4.42311   5
   1   8  18-0.61878 2.48933   3
  -1   8 -18 5.01942 4.31085   5
  -1   8 -19 0.81245 4.05996   5
  -1   8 -20 13.3492 4.51292   5
  -1   8 -21-1.43634 4.31831   5
  -1   8 -22-1.48833 4.82379   5
  -1   8 -23 1.53204 4.82491   5
  -1   8 -24-2.84753 5.59497   5
   1   9 -23 38.3453 6.56477   5
  -1   9  22-6.85414 9.34131   1
  -1  -9  22-7.99700 9.78153   1
   1   9 -22 1.96663 5.19942   5
  -1  -9  21 39.4630 9.68592   1
  -1   9  21 30.3591 9.21923   1
   1   9 -21 52.6624 6.87443   5
  -1   9  21 44.2676 5.29556   3
   1   9 -20 2.53887 4.75766   5
  -1   9  20 1.89245 2.76680   3
  -1   9  20-8.50517 8.24231   1
  -1  -9  20-7.85904 8.68568   1
   1   9 -19 91.8098 7.71426   5
  -1   9  19 73.8121 6.20678   3
  -1  -9  19 73.1148 10.1193   1
  -1   9  19 67.3032 9.99722   1
  -1   9  18 0.29780 2.39611   3
  -1   9  18-4.58568 7.82303   1
  -1  -9  18-7.07159 7.75538   1
  -1   9  17 74.4959 5.97971   3
  -1  -9  17 80.9710 9.68786   1
  -1   9  17 56.7817 8.84466   1
  -1   9  16 8.82238 2.83411   3
  -1   9  16 2.71588 6.42740   1
  -1  -9  16 8.50178 6.48713   1
  -1   9  15 78.9480 6.01957   3
  -1  -9  15 71.9126 8.77299   1
  -1   9  15 75.4694 8.79437   1
  -1   9  14 18.8749 3.68545   3
  -1   9  14 16.9888 5.86745   1
  -1  -9  14 20.1945 6.34565   1
  -1  -9  13 153.443 10.1085   1
  -1   9  13 164.500 10.3553   1
   1  -9 -13 137.139 11.2046   4
  -1   9  13 139.117 7.97511   3
  -1  -9  12 14.1044 5.49236   1
  -1   9  12 16.5355 5.69925   1
   1  -9 -12 8.22335 4.54201   4
  -1   9  12 19.9923 3.70430   3
  -1  -9  11 155.609 9.59280   1
  -1   9  11 154.390 9.64258   1
  -1   9  11 143.970 7.90055   5
  -1   9  11 148.286 8.66412   3
   1  -9 -11 157.832 11.5197   4
  -1   9  10-1.50183 4.13309   3
  -1  -9  10-1.33310 5.24652   1
  -1   9  10 1.95522 5.17487   1
  -1   9  10 7.27526 2.85488   5
  -1   9   9 82.7574 7.03621   1
  -1  -9   9 89.7627 7.08214   1
  -1   9   9 88.4729 7.12045   3
  -1   9   9 94.7537 6.13376   5
  -1   9   8 40.7595 5.55466   3
  -1   9   8 40.6560 4.29047   5
  -1  -9   8 37.9890 5.27027   1
  -1   9   8 33.1108 5.14996   1
  -1   9   7 116.846 6.67018   5
   1  -9  -7 114.354 9.68295   4
  -1   9   7 117.650 6.84580   1
  -1  -9   7 119.857 6.49338   1
  -1   9   7 126.982 8.40383   3
   1  -9  -6 24.0928 5.22902   4
  -1  -9   6 36.1691 4.15324   1
  -1   9   6 37.6883 4.34293   1
  -1   9   6 32.0696 3.73432   5
  -1   9   6 38.9863 5.53079   3
   1  -9  -5 199.382 12.0316   4
  -1   9   5 206.210 7.15831   1
  -1   9   5 195.625 8.72853   5
   1  -9  -4 1.33129 3.46810   4
  -1   9   4-0.22781 2.45421   5
   1  -9  -4 1.00384 1.60166   3
  -1  -9   4 1.99914 1.97626   2
  -1   9   4 3.23199 1.84838   2
   1  -9  -3 279.644 13.8525   4
  -1  -9   3 270.618 13.6817   3
  -1   9   3 267.361 10.2671   5
   1  -9  -3 297.140 10.2136   3
  -1  -9   2 19.3664 5.37140   3
   1  -9  -2 15.0697 2.96889   3
   1  -9  -2 12.0116 4.07883   4
   1   9  -2 24.3736 5.11319   4
   1  -9  -1 13.1726 4.14295   4
  -1  -9   1 5.42504 4.00181   3
   1  -9  -1 7.72485 3.58263   3
   1  -9   0 2.68373 3.22727   4
   1   9   0 8.87451 4.41131   4
  -1  -9   0 0.74305 3.10035   4
   1  -9   0 6.04661 4.05647   3
  -1  -9   0-0.33204 3.86649   3
  -1  -9  -1 298.745 13.7172   4
   1  -9   1 326.282 13.9119   4
   1  -9   1 323.065 13.7383   3
   1   9   1 291.542 13.8877   4
  -1  -9  -1 317.362 12.5696   3
   1  -9   2 59.7310 7.24029   3
  -1  -9  -2 35.0522 5.17163   4
   1   9   2 48.0978 6.49248   4
  -1  -9  -2 43.2151 4.37679   3
   1  -9   2 39.0510 5.28555   4
   1  -9   3 953.992 26.4676   4
  -1  -9  -3 909.563 28.1002   4
  -1  -9  -3 967.433 23.6037   3
   1  -9   4 2.06459 2.10243   1
   1   9   4-0.08977 2.39356   1
   1   9   4-0.24898 2.25238   5
  -1  -9  -4-1.29614 3.87915   4
   1  -9   4-1.02669 1.34656   2
   1   9   4 0.63589 1.20207   2
  -1  -9  -4 1.70761 1.76689   3
   1  -9   4-0.31782 2.95973   4
   1   9   5 247.332 12.1591   3
   1   9   5 230.981 9.83328   5
  -1  -9  -5 235.460 12.8032   4
   1  -9   5 216.832 10.2365   4
   1  -9   5 225.307 6.55645   2
   1   9   5 218.465 6.45427   2
   1  -9   5 238.774 7.57963   1
   1   9   6 0.71856 4.10733   3
   1  -9   6-0.56195 2.67130   4
   1   9   6-2.31397 2.60431   5
   1  -9   6-0.81761 1.56512   2
   1   9   6-0.58314 1.33956   2
   1  -9   7 60.1956 5.21124   4
   1   9   7 73.6677 7.16134   3
   1   9   7 69.0756 7.93098   4
   1   9   8 55.5367 7.63885   4
   1   9   8 35.8461 5.57120   3
   1   9   9 144.019 9.29157   3
   1   9   9 149.748 11.4009   4
   1   9  10 31.2249 4.72302   3
   1   9  10 37.2896 7.15635   4
   1   9  11 677.689 20.6595   3
   1   9  11 626.491 24.3478   4
   1   9  12-0.95716 2.79887   3
   1   9  12 18.6792 6.86943   4
   1   9  13 149.744 11.9923   4
   1   9  13 155.497 8.84026   3
   1   9  14 1.26685 2.59596   3
   1   9  14-4.60585 4.51487   5
   1   9  15 1.26752 2.57354   3
   1   9  15-0.32548 4.52158   5
   1   9  16-1.61711 2.69887   3
   1   9  16-3.38331 4.36075   5
   1   9  17 69.8516 6.17740   3
   1   9  18 20.1626 3.91092   3
  -1   9 -18 19.5870 4.87916   5
   1   9  19 167.935 9.60511   3
  -1   9 -19 175.272 9.45464   5
   1   9  20-1.43080 3.06219   3
  -1   9 -20 0.28308 4.13874   5
   1   9  21 88.8406 7.43821   3
  -1   9 -21 87.1241 7.47093   5
   1   9  22 11.2371 4.04511   3
  -1   9 -22 11.9090 5.08022   5
  -1   9 -23 14.1311 5.16607   5
  -1 -10  22-1.80467 9.81743   1
   1  10 -22 14.7008 5.92172   5
  -1  10  21-5.84787 8.88520   1
  -1 -10  21-2.87452 8.96315   1
   1  10 -21 10.2450 5.59925   5
  -1 -10  20 26.8399 9.20006   1
  -1  10  20 25.6152 8.83152   1
   1  10 -20 42.3842 6.81499   5
  -1  10  19-1.04827 2.96646   3
  -1 -10  19-4.67966 8.56220   1
  -1  10  19-4.23058 7.46177   1
  -1  10  18 0.34289 3.05546   3
  -1 -10  18-5.90875 8.44815   1
  -1  10  18-8.52301 8.32984   1
  -1  10  17-0.33963 2.80892   3
  -1 -10  17-4.17053 7.38611   1
  -1  10  17-1.41785 7.00780   1
  -1  10  16 18.1892 4.11886   3
  -1  10  16 7.55859 6.83084   1
  -1 -10  16 9.12615 6.84729   1
  -1  10  15 1.01158 2.91058   3
  -1 -10  15-0.40594 6.34464   1
  -1  10  15-0.83384 6.43431   1
  -1  10  14 4.50279 4.14671   5
  -1  10  14 9.13563 3.48959   3
  -1 -10  14 4.13307 6.17414   1
  -1  10  14 3.10734 6.42566   1
  -1  10  13-4.12391 4.62085   3
  -1 -10  13-3.46600 6.20053   1
  -1  10  13-1.43995 5.80669   1
   1 -10 -13-1.78818 4.79611   4
  -1  10  13-3.03744 4.44110   5
  -1  10  12 5.19985 4.16468   3
  -1  10  12 14.0919 3.48526   5
  -1 -10  12 11.3882 5.41842   1
  -1  10  12 7.29867 5.08290   1
   1 -10 -12 5.28772 4.63973   4
  -1  10  11 7.45509 3.08211   5
  -1  10  11-1.38343 4.35828   3
   1 -10 -11-0.57777 4.46990   4
  -1  10  11 1.51403 4.56422   1
  -1 -10  11-1.42411 4.89694   1
  -1  10  10 10.7258 3.09769   5
  -1  10  10 5.74325 4.75272   1
  -1 -10  10 5.06231 4.63298   1
  -1  10  10 10.3904 4.48286   3
  -1  10   9 17.0704 3.34872   5
  -1  10   9 22.4940 5.28077   3
  -1 -10   9 13.8715 4.82766   1
  -1  10   9 17.4829 4.87722   1
  -1  10   8 3.35449 2.48702   5
  -1  10   8 5.84037 4.77305   3
   1 -10  -8 0.54208 4.60225   4
  -1  10   8 3.56716 4.14246   1
  -1 -10   8 8.36651 4.29594   1
  -1  10   7-0.75679 2.58621   5
  -1  10   7 15.4858 5.43036   3
  -1 -10   7 9.61436 4.02135   1
  -1  10   7 6.59277 4.11736   1
  -1  10   6 0.25058 2.52335   5
   1 -10  -6-0.51480 4.69183   4
  -1  10   6 10.5710 3.87773   1
  -1  10   5 31.2600 4.01266   5
  -1  10   5 25.0536 1.64914   2
  -1 -10   5 25.0309 1.67854   2
   1 -10  -5 31.0071 6.09737   4
  -1 -10   5 25.5841 2.80650   2
  -1  10   5 28.0367 2.68000   2
  -1 -10   5 46.2857 8.36772   3
  -1  10   4-1.74938 2.66361   5
  -1 -10   4 6.45529 5.96463   3
   1 -10  -4-2.42610 4.67501   4
   1 -10  -4-0.56040 1.72734   3
   1 -10  -3 0.22218 2.09803   3
  -1  10   3-1.71874 2.51652   5
  -1 -10   3 6.16982 5.68001   3
   1 -10  -3-1.40936 3.81534   4
   1 -10  -2-1.05132 2.34195   3
   1 -10  -2-1.36506 3.92765   4
  -1 -10   2 0.83081 5.19410   3
   1 -10  -1 43.9838 5.68119   3
  -1 -10   1 42.8105 6.40994   3
   1 -10  -1 45.2674 6.18580   4
  -1 -10   0 12.8003 4.85260   3
   1 -10   0 12.0258 4.67439   3
   1  10   0 26.7086 5.78309   4
   1 -10   0 14.8461 4.35609   4
  -1 -10  -1-1.24673 2.57777   3
   1 -10   1-1.22249 3.71377   4
   1 -10   1-0.37355 4.44643   3
   1 -10   2 42.9997 5.78563   4
   1  10   2 44.1116 7.00878   4
   1 -10   2 50.2313 7.20225   3
  -1 -10  -2 44.2337 4.74125   3
   1 -10   3 99.6354 7.86007   4
   1 -10   3 117.727 9.60857   3
  -1 -10  -3 101.050 6.17749   3
   1 -10   4-2.49647 3.71844   4
  -1 -10  -4 0.20856 1.85842   3
   1  10   4-1.90532 2.51688   5
   1  10   5 4.59079 2.81746   1
   1  10   5 4.15397 2.70350   5
   1 -10   5 7.98070 2.65217   1
   1 -10   5-0.33753 3.29490   4
   1 -10   5 1.48640 1.51564   2
   1  10   5 1.91060 1.41373   2
   1 -10   6-1.27268 3.34333   1
   1  10   6-2.80401 3.58085   1
   1  10   6 2.40721 4.89753   3
   1 -10   6-0.39639 1.22454   2
   1  10   6 0.29451 1.22756   2
   1  10   6 6.13670 6.11338   4
   1  10   6-2.22873 2.85532   5
   1 -10   6-2.53673 3.24990   4
   1  10   7 23.6955 5.81225   3
   1  10   7 17.7637 2.21821   2
   1 -10   7 15.0610 2.15168   2
   1  10   7 29.9350 7.16232   4
   1 -10   7 14.1442 3.80762   1
   1  10   7 16.4845 3.97844   1
   1  10   7 20.5889 3.63808   5
   1  10   8 33.9343 7.56132   4
   1  10   8 20.7878 5.82138   3
   1 -10   8 18.8528 2.58302   2
   1  10   8 16.9840 2.53682   2
   1  10   8 23.0955 3.80710   5
   1  10   9-3.97671 5.12541   3
   1  10   9-1.40751 2.91851   5
   1  10  10 73.0840 7.52912   3
   1  10  10 91.4928 9.69142   4
   1  10  11 30.5309 7.43174   4
   1  10  11 14.1321 4.58262   3
   1  10  12 31.5539 5.45790   3
   1  10  13 1.13941 3.11302   3
   1  10  14 0.75371 3.03214   3
   1  10  15 7.50364 3.42180   3
   1  10  16 76.0803 7.03138   3
   1  10  17-1.51565 2.96126   3
  -1  10 -18 23.5955 5.51902   5
   1  10  18 15.0058 4.11311   3
  -1  10 -19 11.4021 5.03086   5
   1  10  19-0.78249 3.40492   3
  -1  10 -20 23.1460 5.61179   5
   1  10  20 15.2674 4.38500   3
  -1  10 -21 3.52107 4.75536   5
  -1  10 -22 3.28885 4.85672   5
  -1  10 -23 3.67243 5.02850   5
   1  11 -21 58.7122 7.42438   5
  -1  11  21 48.6498 9.98574   1
  -1 -11  21 48.4902 10.1839   1
   1  11 -20 18.0999 6.20147   5
  -1 -11  20 7.97423 8.10074   1
  -1  11  20 1.09304 7.94665   1
  -1 -11  19 54.4537 9.85558   1
  -1  11  19 51.9153 9.43925   1
  -1  11  18-1.96874 7.00836   1
  -1 -11  18-5.72115 7.50731   1
  -1  11  18 1.98299 3.66719   3
  -1 -11  17 63.7181 8.99240   1
  -1  11  17 44.1564 8.38664   1
  -1  11  17 57.0973 6.91311   3
  -1  11  16-3.05848 6.96434   1
  -1 -11  16-2.10229 6.66956   1
  -1  11  16-1.58737 5.01994   3
  -1  11  15 72.4519 8.56108   1
  -1  11  15 72.9289 7.53212   3
  -1 -11  15 74.5880 8.62020   1
  -1 -11  14 9.39114 6.14678   1
  -1  11  14 6.09938 5.74731   1
  -1  11  14 7.46790 4.55772   3
  -1  11  14 6.71347 4.63532   5
  -1  11  13 188.422 9.82606   5
  -1 -11  13 173.634 10.7040   1
  -1  11  13 173.263 10.9242   1
  -1  11  13 174.890 10.7718   3
  -1  11  12 13.6598 5.16350   3
  -1  11  12 13.5795 5.55239   1
  -1 -11  12 9.27009 5.35476   1
   1 -11 -12 11.2534 5.61838   4
  -1  11  12 16.9703 3.92737   5
  -1  11  11 102.616 8.60139   3
  -1  11  11 83.0063 7.50441   1
  -1 -11  11 103.805 7.81815   1
  -1  11  11 101.143 6.91097   5
  -1  11  10 49.3724 6.05532   1
  -1  11  10 43.1298 4.82654   5
  -1 -11  10 37.2241 5.48885   1
  -1  11  10 44.1997 6.58315   3
  -1  11   9 92.7251 8.29197   3
   1 -11  -9 83.1705 9.36187   4
  -1  11   9 89.9724 6.70459   1
  -1 -11   9 83.9214 6.23589   1
  -1  11   9 82.3582 6.19123   5
  -1  11   8 0.83162 2.56400   5
   1 -11  -8 0.58176 4.50109   4
  -1  11   8 9.32987 4.07309   1
  -1 -11   8 7.72737 3.95574   1
  -1  11   7 160.885 8.34585   5
   1 -11  -7 163.625 12.0155   4
  -1 -11   7 135.703 5.01359   2
  -1 -11   6 34.9630 2.03282   2
  -1 -11   6 43.6698 8.36820   3
  -1  11   6 32.7205 1.98317   2
   1 -11  -6 31.6256 6.13362   4
  -1 -11   6 41.6466 3.27221   2
  -1  11   6 42.3002 3.11040   2
  -1  11   6 32.4474 4.29370   5
  -1  11   5 417.367 14.3292   5
  -1 -11   5 411.988 18.9236   3
   1 -11  -5 392.891 18.5801   4
   1 -11  -4 1.05284 4.27526   4
  -1  11   4-0.81229 3.05169   5
   1 -11  -4 0.40740 1.89694   3
  -1 -11   4 2.95972 6.40433   3
   1 -11  -3 240.317 9.85038   3
  -1 -11   3 242.468 13.9495   3
  -1  11   3 254.993 10.6152   5
   1 -11  -3 207.948 13.0301   4
   1 -11  -2 2.79325 2.74384   3
   1 -11  -2-0.49570 4.13611   4
  -1 -11   2-3.07827 5.66778   3
  -1  11   2 0.26256 2.69101   5
   1 -11  -1 24.4632 5.56071   4
  -1 -11   1 27.0054 6.10757   3
   1 -11  -1 28.6785 5.09648   3
   1 -11   0 0.46358 4.40736   4
   1 -11   0-1.46168 5.15610   3
   1  11   0 13.3826 5.56355   4
  -1 -11   0-2.62362 5.41672   3
  -1 -11  -1 143.537 8.70197   3
   1  11   1 141.063 10.7674   4
   1 -11   1 133.384 9.87908   3
   1 -11   1 120.711 9.40119   4
   1 -11   2 1.28906 4.11314   4
   1  11   2 16.2784 6.45089   4
   1 -11   2 4.70695 5.84999   3
  -1 -11  -2 2.90684 2.66942   3
   1 -11   3 506.842 20.3132   3
   1  11   3 504.348 20.7104   4
  -1 -11  -3 513.889 16.0925   3
   1 -11   3 528.220 19.5161   4
  -1 -11  -4 12.6943 2.89741   3
   1 -11   4 6.68349 3.64178   4
   1  11   4 12.9932 3.46071   5
   1 -11   5 287.831 13.2428   4
   1  11   5 280.663 11.8486   5
   1 -11   6-1.55035 1.87306   2
   1  11   6-2.01827 1.78721   2
   1  11   6 3.79127 3.02013   1
   1 -11   6 6.16772 2.93107   1
   1  11   6-1.49405 3.09794   5
   1  11   7 55.2931 7.65760   3
   1  11   7 50.2501 3.04597   2
   1 -11   7 50.5221 3.08730   2
   1  11   7 50.5193 4.76264   1
   1 -11   7 49.0855 4.34545   1
   1  11   7 44.8699 4.91722   5
   1  11   7 55.2465 8.05134   4
   1 -11   8 7.97373 1.94726   2
   1  11   8 6.90197 1.87982   2
   1  11   8 18.4515 6.27799   4
   1  11   8 9.52826 3.24436   5
   1  11   8 7.09956 5.37401   3
   1  11   8 9.83515 3.74122   1
   1 -11   8 9.34232 3.64232   1
   1  11   9 141.371 6.29448   2
   1 -11   9 132.975 6.13633   2
   1  11   9 152.633 8.52861   5
   1  11   9 147.081 10.5243   3
   1  11   9 151.559 8.12058   1
   1 -11   9 147.307 7.73135   1
   1  11   9 157.256 12.2500   4
   1  11  10 3.72361 4.41195   1
   1 -11  10 11.2879 4.54070   1
   1  11  10 8.51395 3.52796   5
   1  11  10 16.8112 6.08353   4
   1  11  10 8.99320 2.63736   2
   1  11  10 7.99757 5.24520   3
   1  11  11 252.972 11.2978   5
   1  11  11 236.439 13.2102   3
   1  11  11 259.899 11.7737   1
   1 -11  11 236.998 11.1987   1
   1  11  12-3.99128 5.79942   3
   1 -11  12-1.54891 5.38093   1
   1  11  13 140.506 10.5964   3
   1 -11  13 143.870 9.83390   1
   1  11  14 9.33568 4.91590   3
   1  11  15 14.0476 5.20865   3
   1  11  16 5.24778 3.77524   3
   1 -11  16-0.85947 7.01258   1
   1  11  17 92.1823 8.45185   3
   1 -11  17 103.466 10.3483   1
   1  11  18 0.88187 3.83713   3
   1  11  18-4.00351 7.78246   1
   1 -11  18 0.48523 7.86321   1
   1  11  19 143.064 12.7056   1
   1 -11  19 156.289 13.1896   1
   1  11  19 134.071 10.1248   3
  -1  11 -19 150.765 9.17787   5
   1 -11  20-2.69374 9.01031   1
   1  11  20-7.78347 8.90414   1
  -1  11 -20 10.9348 5.56224   5
   1 -11  21 29.9544 9.24544   1
  -1  11 -21 40.1969 6.23432   5
  -1 -12  21 4.28101 8.59108   1
  -1 -12  20 2.03761 8.19724   1
  -1 -12  19-1.93294 8.32527   1
  -1 -12  18-4.56530 8.54799   1
  -1  12  17-6.32988 7.42882   1
  -1 -12  17-1.71313 7.16320   1
  -1  12  16 18.3494 6.01761   3
  -1  12  16 16.1615 7.07152   1
  -1 -12  16 11.9811 6.87170   1
  -1  12  15-0.86551 5.45323   3
  -1 -12  15 2.58883 5.83791   1
  -1  12  15 3.17722 5.83957   1
  -1  12  14 14.2376 5.84247   3
  -1  12  14 5.89883 5.63384   1
  -1 -12  14 9.85207 5.91531   1
  -1  12  13 6.95258 3.62292   5
  -1  12  13 0.85264 4.96453   3
  -1  12  13 3.73263 5.55027   1
  -1 -12  13 1.84396 5.36010   1
  -1  12  12 7.33088 3.52477   5
  -1 -12  12 7.13512 5.28084   1
  -1  12  12 7.38204 5.49326   1
  -1  12  12 5.89270 5.54463   3
  -1  12  11 28.9866 6.57726   3
  -1 -12  11 19.1279 5.24948   1
  -1  12  11 20.0222 5.43308   1
  -1  12  11 15.7879 3.77865   5
  -1  12  10 19.8168 6.40159   3
  -1  12  10 7.80011 4.76260   1
  -1 -12  10 11.8355 4.44807   1
  -1  12  10 6.06678 3.13119   5
   1 -12  -9-1.26222 4.73078   4
  -1  12   9 5.97665 3.02717   5
  -1  12   9 0.93379 1.73234   2
  -1 -12   9 2.52535 1.75087   2
  -1  12   9 7.06378 4.27722   1
  -1  12   8 22.2034 3.50782   2
   1 -12  -8 15.4840 5.93821   4
  -1  12   8 20.6673 2.18341   2
  -1 -12   8 17.3029 2.03889   2
  -1  12   8 21.8801 4.01730   5
   1 -12  -7 4.24883 4.60127   4
  -1  12   7 7.28892 2.19358   2
  -1 -12   7 7.97034 2.55892   2
  -1 -12   7 9.34589 1.36046   2
  -1  12   7 8.57010 1.26625   2
  -1  12   7 5.53493 2.90133   5
   1 -12  -6-0.59324 5.56326   4
  -1 -12   6 1.70775 6.47725   3
  -1  12   6 0.58108 2.78083   5
   1 -12  -5 55.5568 7.75930   4
  -1  12   5 50.2350 5.24045   5
  -1 -12   5 61.7076 9.20145   3
   1 -12  -4-1.12856 5.06647   4
  -1  12   4 3.48306 3.15944   5
   1 -12  -4 1.52311 2.09652   3
  -1 -12   4-2.08059 6.13784   3
   1 -12  -3 26.3423 5.93032   4
  -1  12   3 25.7560 4.14750   5
   1 -12  -3 27.4533 3.80498   3
  -1 -12   3 27.4857 6.89884   3
   1 -12  -2 9.09772 3.29521   3
   1 -12  -2 10.6604 4.75176   4
  -1 -12   2 10.5705 5.30507   3
  -1  12   2 6.85924 2.91605   5
   1 -12  -1 78.1067 8.49957   4
  -1 -12   1 66.9251 7.82462   3
   1 -12  -1 74.3644 6.62308   3
   1 -12   0-2.50216 4.85331   4
   1 -12   0-4.98674 5.76638   3
  -1 -12   0 0.38571 3.64232   3
   1 -12   1 7.24508 4.10450   4
   1 -12   1 11.2501 5.25379   3
  -1 -12  -1 13.0171 3.71405   3
   1 -12   2 7.44657 4.33825   4
  -1 -12  -2 13.3554 3.53935   3
   1 -12   2 9.90092 5.36028   3
   1 -12   3 50.0106 6.72024   4
   1  12   3 47.2522 5.30182   5
  -1 -12  -3 55.1416 5.05799   3
   1 -12   3 59.0569 8.57239   3
   1 -12   4-0.85265 4.16146   4
   1  12   4 0.95234 3.07884   5
   1  12   4 10.0318 5.94006   4
  -1 -12  -4 2.42472 2.42698   3
   1 -12   4 13.1815 6.70040   3
   1  12   5 2.88600 2.96601   5
   1 -12   5 10.5681 6.50342   3
   1  12   6 0.31896 3.09342   5
   1 -12   6 9.83985 7.14856   3
   1  12   7 92.1731 6.99354   5
   1  12   7 89.6253 3.67795   2
   1 -12   7 91.0004 3.78516   2
   1  12   7 100.893 5.15149   1
   1  12   8 0.34413 3.42291   1
   1  12   8-0.21962 1.39435   2
   1 -12   8-0.33220 1.45836   2
   1 -12   8 3.05094 3.31565   1
   1  12   8 1.26920 2.67067   5
   1  12   9 33.5883 4.61788   5
   1  12   9 30.4795 4.82123   1
   1 -12   9 25.6288 4.58569   1
   1 -12   9 33.9669 3.01008   2
   1  12   9 32.2421 2.90960   2
   1  12   9 46.2233 7.73258   3
   1  12  10 1.61715 2.94763   5
   1  12  10 2.43031 5.47827   3
   1 -12  10 1.75615 4.21610   1
   1  12  10-3.48589 4.71840   1
   1  12  10-1.33841 2.09194   2
   1 -12  10-1.16275 1.57926   2
   1  12  11 0.65189 3.18147   5
   1  12  11 2.94349 5.55574   3
   1 -12  11 2.03212 4.67236   1
   1  12  11-0.84573 4.88666   1
   1  12  11 0.58387 2.10751   2
   1  12  12 12.5734 3.77105   5
   1  12  12 9.05892 5.17145   1
   1 -12  12 12.3399 5.10874   1
   1  12  12 10.8167 5.72895   3
   1  12  12 12.3856 2.75219   2
   1 -12  12 13.0881 2.80358   2
   1  12  13-3.42853 6.02703   1
   1 -12  13 0.31840 5.33671   1
   1  12  13-2.95852 5.91969   3
   1 -12  13 0.99659 2.69791   2
   1  12  13 1.96938 2.58105   2
   1 -12  14 6.28322 5.64521   1
   1  12  14 5.20909 5.54929   1
   1  12  14 10.3681 5.56627   3
   1 -12  14 8.27014 2.76232   2
   1  12  15-4.00475 6.55034   1
   1 -12  15-5.29924 6.93769   1
   1  12  15-4.44861 5.85876   3
   1 -12  16 6.52231 6.43586   1
   1  12  16 5.57390 6.56709   1
   1  12  16 7.95848 5.60739   3
   1  12  17-3.19597 7.50136   1
   1 -12  17 0.43600 7.43388   1
   1  12  17-3.00146 5.95462   3
   1 -12  18-2.78411 8.14100   1
   1 -12  19-4.41446 7.96829   1
  -1  12 -19 16.1830 5.70966   5
   1 -12  20 21.1916 8.81354   1
  -1  12 -20 39.6992 6.40316   5
  -1 -13  17 46.0159 8.61323   1
  -1 -13  16 30.4346 7.79048   1
  -1 -13  15 91.2305 9.00734   1
  -1 -13  14 4.31230 5.58451   1
  -1  13  14 9.43702 6.28323   3
  -1 -13  13 110.871 8.18278   1
  -1  13  13 111.401 8.73483   1
  -1  13  13 119.212 10.2780   3
  -1  13  12-1.89413 2.43227   2
  -1 -13  12 9.00259 5.31455   1
  -1  13  12 2.49721 5.09449   1
  -1 -13  11 48.4503 3.64444   2
  -1  13  11 44.2956 3.69553   2
  -1  13  11 53.4978 5.69568   5
  -1  13  11 55.4557 6.57612   1
  -1  13  10 2.95703 1.72442   2
  -1 -13  10 4.59946 1.71366   2
  -1  13  10 5.12339 3.10632   5
  -1 -13   9 29.9741 2.37156   2
  -1  13   9 26.4930 2.27393   2
  -1 -13   9 40.5986 9.51903   3
  -1  13   9 36.0725 4.94699   5
  -1 -13   9 30.2422 3.74057   2
  -1  13   9 25.7146 3.61871   2
  -1 -13   8-0.66018 1.38769   2
  -1  13   8-0.66490 1.17273   2
   1 -13  -8-0.65410 5.11167   4
  -1  13   8 2.50398 3.07460   5
  -1  13   8 0.09362 1.54599   2
  -1 -13   8 1.41455 1.90047   2
  -1 -13   7 82.2671 10.7676   3
  -1  13   7 83.1815 6.57191   5
   1 -13  -7 78.9727 9.52351   4
   1 -13  -6-3.14184 5.00823   4
  -1 -13   6-1.79754 6.31733   3
  -1  13   6-4.01158 3.23600   5
   1 -13  -5 90.3582 9.81919   4
  -1 -13   5 105.562 10.9051   3
  -1  13   5 105.814 7.27236   5
   1 -13  -4 1.79909 4.63942   4
  -1 -13   4 0.54074 6.15282   3
  -1  13   4-0.62117 3.21999   5
   1 -13  -4 0.46132 2.26581   3
   1 -13  -3 95.8912 9.91841   4
  -1 -13   3 98.2672 9.92863   3
  -1  13   3 106.429 7.28652   5
   1 -13  -3 119.409 7.20222   3
   1 -13  -2-2.27476 4.90887   4
  -1 -13   2-3.81443 5.93857   3
  -1  13   2-1.22892 3.23918   5
   1 -13  -2-1.20883 2.73402   3
  -1  13   1 6.96235 3.03166   5
  -1 -13   1 7.88116 4.86444   3
   1 -13  -1 6.19869 3.51077   3
   1 -13  -1 4.96588 4.39883   4
  -1 -13   0 2.76310 3.46294   3
   1 -13   0 0.39242 4.88779   3
   1 -13   0 5.34824 4.34379   4
   1 -13   1 20.6742 5.40253   4
   1 -13   1 16.9095 5.32821   3
  -1 -13  -1 26.2160 4.56538   3
   1 -13   2-2.80408 5.61073   3
  -1 -13  -2-1.26547 2.86209   3
  -1 -13  -3 156.656 8.44656   3
   1  13   3 141.323 8.84407   5
   1 -13   3 153.842 11.5617   3
  -1 -13  -4 1.27799 2.24226   3
   1 -13   4 5.84724 6.21734   3
   1  13   4 0.33927 3.20373   5
   1 -13   5 136.547 12.1080   3
   1  13   5 130.881 8.52315   5
   1  13   6 6.10083 3.24683   5
   1 -13   6 17.5080 8.05698   3
   1  13   7 65.2908 6.24682   5
   1 -13   7 87.1019 11.2741   3
   1  13   8 2.01025 3.12005   5
   1  13   8-0.39148 1.55328   2
   1 -13   8 0.56719 1.75387   2
   1 -13   9 50.5498 3.42673   2
   1  13   9 48.7279 3.34647   2
   1  13   9 65.5770 5.32960   1
   1 -13   9 60.2583 4.68997   1
   1  13   9 59.4233 6.08027   5
   1  13  10 3.74028 3.34174   5
   1  13  10 6.64545 1.98598   2
   1 -13  10 4.83935 1.96567   2
   1  13  10 17.8723 7.07203   3
   1  13  10 8.24670 4.67661   1
   1 -13  10 5.32339 4.18908   1
   1  13  11 97.5238 5.25837   2
   1  13  11 100.200 7.36770   1
   1 -13  11 105.959 7.26481   1
   1  13  11 99.0722 10.2621   3
   1 -13  12 3.06641 2.12963   2
   1  13  12 4.94989 4.80587   1
   1 -13  12 4.85697 4.69398   1
   1  13  12 4.72654 6.33185   3
   1 -13  13 67.3391 5.13171   2
   1 -13  13 69.2058 7.26748   1
   1  13  13 79.4109 9.51383   3
   1 -13  14-0.97974 2.40603   2
   1  13  14 3.19617 6.03264   3
   1 -13  14-0.96512 5.82051   1
   1 -13  15 25.2588 4.05342   2
   1  13  15 33.7157 7.81548   3
   1 -13  15 22.9326 6.93567   1
   1 -13  16 0.38215 6.88873   1
   1 -13  16 5.67194 3.00686   2
   1 -13  17 29.9558 7.67931   1
   1 -13  17 35.4141 4.98512   2
  -1 -14  12 8.31936 2.00277   2
  -1 -14  11 3.56481 3.87944   2
  -1 -14  11 0.34874 1.58917   2
  -1 -14  10 13.9161 3.33034   2
  -1 -14  10 9.33046 1.78309   2
  -1 -14   9 14.0033 8.44214   3
  -1  14   9 5.65175 3.42921   5
  -1 -14   8 0.67482 7.67845   3
  -1  14   8-0.32988 3.09355   5
  -1 -14   7 1.94472 7.01950   3
  -1  14   7 0.98056 2.91243   5
  -1 -14   6-3.10592 6.86524   3
  -1  14   6-0.32439 3.18649   5
  -1  14   5 25.7503 4.49226   5
  -1 -14   5 23.5456 7.19922   3
   1 -14  -4 6.77604 2.66337   3
  -1  14   4 4.92659 3.08194   5
  -1 -14   4 7.80247 6.00442   3
   1 -14  -3 3.78831 2.57312   3
  -1  14   3 2.62104 3.05149   5
  -1 -14   3 1.04815 6.37143   3
   1 -14  -2 0.61620 2.82847   3
  -1  14   2-0.32740 3.27661   5
   1 -14  -1 16.4889 4.20501   3
  -1 -14   1 19.9379 5.16798   3
  -1  14   1 16.5776 3.93072   5
   1 -14   0 1.18348 3.54201   3
  -1 -14   0 0.80196 3.34581   3
   1 -14   1 16.3407 5.33856   3
  -1 -14  -1 26.2630 4.61893   3
   1 -14   2-1.43979 5.93017   3
   1  14   2-0.35508 3.51000   5
  -1 -14  -2 0.64423 2.64015   3
   1 -14   3 10.3245 6.01739   3
   1  14   3 17.1736 4.09990   5
  -1 -14  -3 17.0660 3.52772   3
   1 -14   4 3.29991 6.13895   3
   1  14   4 1.08183 3.18858   5
  -1 -14  -4 2.94830 2.51383   3
   1  14   5 1.07655 3.31842   5
   1 -14   5 9.30762 7.07217   3
   1  14   6-1.77817 3.55913   5
   1 -14   6 6.71619 6.98001   3
   1  14   7-0.35296 3.26366   5
   1 -14   7 3.82713 6.79825   3
   1  14   8 1.05873 3.19272   5
   1 -14   8 7.26843 8.03301   3
   1 -14   9 7.28438 1.35991   2
   1 -14   9 15.6835 8.75720   3
   1 -14   9 7.19474 1.84622   2
   1 -14  10 2.84666 2.28390   2
   1 -14  11 20.6112 4.64694   1
   1 -14  11 10.1629 2.43752   2
   1 -14  12 9.77348 4.81488   1
   1  14  12 15.6054 7.33499   3
   1 -14  13 4.24535 2.16122   2
   1  14  13 17.4687 7.91303   3
   1 -14  13 9.56494 5.46918   1
  -1 -15   7 85.8445 11.2796   3
  -1 -15   6-4.43840 7.41622   3
  -1  15   6-2.71934 3.71934   5
  -1 -15   5 114.585 11.6553   3
  -1  15   5 148.682 9.11404   5
  -1  15   4-0.68491 3.50984   5
  -1 -15   4-2.83621 6.51499   3
   1 -15  -4 1.00498 2.46801   3
  -1  15   3 120.642 8.20689   5
  -1 -15   3 117.495 11.0453   3
   1 -15  -3 124.522 7.40639   3
  -1  15   2 0.69140 3.58409   5
  -1 -15   2 1.95400 5.31724   3
   1 -15  -2 0.93330 2.83528   3
  -1  15   1 173.658 9.95011   5
   1 -15  -1 186.170 10.2357   3
  -1 -15   1 174.040 11.2144   3
  -1 -15   0 1.20445 3.49379   3
   1 -15   0 0.39483 3.85377   3
  -1  15   0-0.34156 3.56119   5
   1 -15   1 138.606 10.0975   3
  -1 -15  -1 138.492 9.02219   3
   1  15   2-1.13154 3.70521   5
   1 -15   2-3.91125 6.63978   3
  -1 -15  -2-1.96879 3.34359   3
   1  15   3 96.6904 7.85979   5
   1 -15   3 100.325 10.2825   3
  -1 -15  -3 96.9672 6.88975   3
   1  15   4 7.17636 3.59328   5
   1 -15   4 8.42754 6.57263   3
   1 -15   5 119.105 11.7632   3
   1  15   5 121.689 8.69385   5
   1 -15   6 3.15154 6.75407   3
   1 -15   7 124.620 12.7486   3
   1 -15   8 13.0725 8.67285   3
  -1 -16   4 0.57353 6.73796   3
  -1  16   3 7.55270 3.73212   5
  -1 -16   3 6.83274 5.89744   3
   1 -16  -3 10.9217 3.26467   3
  -1  16   2 1.08279 3.72286   5
  -1 -16   2 12.5863 5.07715   3
   1 -16  -2 11.2372 3.50352   3
  -1 -16   1 9.74479 4.69826   3
   1 -16  -1 9.75269 3.87207   3
  -1  16   1 8.31243 3.91690   5
   1 -16   0 0.39195 3.59823   3
  -1 -16   0 1.60589 3.57725   3
  -1  16   0-0.35932 3.99092   5
  -1  16  -1 0.35732 3.59780   5
  -1 -16  -1 1.45122 3.13169   3
   1 -16   1 1.30783 4.28233   3
  -1 -16  -2-0.65784 3.16917   3
   1 -16   2-3.36685 5.74986   3
  -1 -16  -3 1.21605 2.89029   3
   1 -16   3-2.11668 7.09069   3
   1 -16   4 6.23852 6.66379   3
   1 -16   5-4.22110 8.02535   3
   1 -16   6-0.63901 7.20210   3
   1 -17  -3 31.3246 4.35664   3
   1 -17  -2 1.23172 2.84740   3
  -1 -17   1 65.4343 7.31663   3
   1 -17  -1 61.4854 6.33622   3
   1 -17   0 0.77132 3.56607   3
  -1 -17   0-0.39793 3.62658   3
   1 -17   1 25.5567 5.19902   3
  -1 -17  -1 27.0618 4.63948   3
   1 -17   2-0.47206 4.14102   3
  -1 -17  -2 0.99024 2.91839   3
   1 -17   3 3.09608 5.55876   3
   2   0 -24 100.028 7.85909   5
   2   0 -23-2.39947 3.40979   5
   2   0 -22 82.4092 6.85838   5
   2   0 -21 0.62316 3.17482   5
   2   0 -20 144.843 8.43898   5
   2   0 -19 2.27923 2.86889   5
   2   0 -18 165.595 8.99366   5
   2   0 -16 189.315 9.32063   5
   2   0 -15-3.48364 3.85055   5
   2   0 -14 69.5991 5.61013   5
   2   0 -13-0.83203 1.82992   4
   2   0 -12 149.095 6.37690   4
   2   0 -11-1.51338 2.12240   4
   2   0 -10 717.204 17.1536   4
   2   0  -9-0.65297 1.70779   4
   2   0  -8 458.251 11.6773   4
   2   0  -7 1.38186 1.96929   5
   2   0  -7 7.96349 1.91445   4
   2   0  -6 852.124 18.4217   5
   2   0  -5 10.8504 2.54377   5
  -2   0   4 3043.09 57.9561   1
  -2   0   3-0.59663 1.55033   1
  -2   0   2 351.802 8.60491   1
  -2   0  -1-0.05258 0.47922   2
   2   0   2 178.971 4.13803   5
   2   0   3 1.37894 0.63751   5
   2   0   4 1762.23 32.9701   5
   2   0   5-0.83095 1.50752   5
   2   0   6 937.494 19.3982   5
  -2   0  -7 1.22899 1.20064   5
   2   0   7 1.58028 1.61922   5
   2   0   8 278.289 8.70101   4
   2   0   8 279.744 8.28033   5
  -2   0  -8 279.572 8.07727   5
  -2   0  -9 0.36829 1.26561   5
   2   0   9 0.14772 1.46943   4
  -2   0 -10 215.470 7.35723   5
   2   0  10 198.260 7.61162   4
   2   0  10 202.468 7.49549   5
   2   0  11-1.01967 2.17426   4
   2   0  11 4.94655 2.88709   5
  -2   0 -11 2.12312 1.80523   5
  -2   0 -12 286.483 9.51002   5
   2   0  12 281.265 9.79309   4
   2   0  13 2.03762 2.49900   4
  -2   0 -13 0.18150 1.89244   5
   2   0  14 412.797 12.7813   4
  -2   0 -14 438.366 13.1111   5
  -2   0 -15 2.76514 2.44419   5
   2   0  15 6.93481 3.08611   4
  -2   0 -16 265.444 10.2703   5
  -2   0 -17-2.20678 2.62762   5
  -2   0 -18 27.2960 4.10978   5
  -2   0 -19 0.84058 2.87175   5
  -2   0 -20 157.963 8.84936   5
  -2   0 -21 0.31476 3.22596   5
  -2   0 -22 223.787 11.0685   5
  -2   0 -23-1.04523 3.85059   5
  -2   0 -24 109.533 8.33337   5
   2  -1 -24 3.37298 3.72898   5
   2   1 -24 7.69319 3.96130   5
   2   1 -23 3.01456 3.31107   5
   2  -1 -23-0.35540 3.14229   5
   2  -1 -22 3.04560 3.66442   5
   2   1 -22-0.32137 3.03460   5
   2  -1 -21 3.85148 3.21278   5
   2   1 -21 3.73037 3.63653   5
   2  -1 -20 5.77963 3.36253   5
   2   1 -20 1.20371 3.99153   5
   2  -1 -19-1.44033 2.95264   5
   2   1 -19-3.46724 4.03939   5
   2  -1 -18 24.0106 3.95181   5
   2   1 -18 20.8651 4.47708   5
   2  -1 -17 50.3257 5.03499   5
   2   1 -17 38.6041 5.26083   5
   2   1 -16 6.86364 3.71985   5
   2  -1 -16 15.3649 3.60156   5
   2   1 -15 4.81918 3.64115   5
   2  -1 -14 1.34093 2.23719   4
   2   1 -14 7.08704 3.46433   5
   2   1 -13 1.60456 2.98221   5
   2  -1 -13-0.43215 2.08185   4
   2  -1 -12 30.8481 3.44193   4
   2   1 -12 33.4810 2.49254   4
   2   1 -11 14.1325 1.74970   4
   2  -1 -11 11.8598 2.77343   4
   2   1 -10 1.23982 1.36220   4
   2  -1 -10 0.18625 2.16867   4
   2  -1  -9 139.674 6.05045   5
   2   1  -9 143.229 4.87989   4
   2  -1  -9 145.871 6.55431   4
   2  -1  -8 18.8713 2.72020   4
   2   1  -8 20.2799 1.86428   4
   2  -1  -8 19.4817 2.46530   5
   2  -1  -7 2.04596 1.99126   4
   2  -1  -7-0.68400 1.83878   5
   2  -1  -6 134.609 5.63983   4
   2  -1  -6 128.135 4.91652   5
   2  -1  -5 28.8674 2.51094   5
  -2   1   4 185.175 6.96171   1
   2  -1  -4 199.195 5.61124   5
   2   1  -3 1.59414 1.53051   1
  -2   1   3 1.40123 1.55725   1
   2  -1  -3 2.93095 0.95724   5
  -2   1   3 3.67165 1.04089   5
  -2   1   2 79.8066 3.35045   1
   2   1  -2 76.4193 3.35616   1
   2  -1  -2 85.3005 2.57645   5
   2  -1  -1 1.33706 0.42203   5
  -2   1   1 1.44635 0.86109   2
   2   1  -1 1.22169 0.87047   2
  -2  -1   1 2.21464 0.96953   3
  -2  -1   0 12.3920 1.06642   3
  -2   1   0 12.5495 1.02076   2
   2   1   0 10.9361 0.98479   2
  -2   1  -1 24.8736 1.44933   2
   2   1   1 22.3399 1.44369   2
   2   1   2 68.5429 2.79623   2
   2   1   3 5.21221 1.04968   5
   2   1   4 412.879 9.49626   5
  -2   1  -5 162.591 4.78654   5
   2   1   5 165.505 5.09007   5
   2   1   6-1.20353 1.76339   5
  -2   1  -6-0.53878 1.49540   5
   2   1   6-1.17539 1.54054   4
   2   1   7 72.8299 3.83145   5
  -2   1  -7 82.5383 3.72105   5
   2   1   7 71.6504 4.36282   4
   2   1   8 10.1876 2.17008   4
   2   1   8 12.7379 2.14529   5
  -2   1  -8 11.0666 2.10582   5
  -2  -1  -8 9.79199 1.82219   5
   2   1   9 21.4056 2.98329   4
  -2  -1  -9 24.2462 2.55529   5
   2  -1   9 24.4093 2.18635   4
   2   1   9 22.8502 2.82327   5
  -2   1  -9 26.0702 2.68660   5
   2   1  10 31.7845 3.51257   4
  -2  -1 -10 29.7283 2.87780   5
   2  -1  10 26.6424 2.50936   4
   2   1  10 29.7837 3.27419   5
  -2   1 -10 32.6195 3.01216   5
   2   1  11-0.64095 2.27707   4
   2  -1  11-1.37887 1.74688   4
  -2   1 -11-1.94159 2.35178   5
   2   1  11 3.66695 2.66311   5
  -2  -1 -11 1.83027 1.73482   5
   2   1  12 122.616 6.38073   5
  -2   1 -12 107.873 5.69931   5
  -2  -1 -12 118.209 5.93339   5
   2  -1  12 117.257 5.15666   4
   2   1  12 119.102 6.67239   4
   2   1  13 48.5094 4.87705   5
  -2  -1 -13 39.4655 3.68931   5
   2  -1  13 33.6594 3.27044   4
  -2   1 -13 41.2868 3.77285   5
   2   1  13 38.0831 4.24959   4
   2  -1  14 12.1259 2.77369   4
   2   1  14 5.26877 3.30693   4
  -2  -1 -14 1.69932 2.26549   5
  -2   1 -14 1.51298 2.17379   5
   2   1  14 9.58680 3.97226   5
   2   1  15 58.6875 5.43052   4
  -2  -1 -15 52.3811 4.62326   5
  -2   1 -15 49.1596 4.39408   5
  -2   1 -16 4.35068 2.65742   5
  -2  -1 -16 2.20481 2.48352   5
  -2  -1 -17 8.37229 2.93970   5
  -2   1 -17 11.4133 3.02902   5
  -2   1 -18 17.6879 3.47553   5
  -2  -1 -18 18.6756 3.74864   5
  -2  -1 -19 6.19951 2.95821   5
  -2   1 -19 11.1325 3.22578   5
  -2   1 -20 11.5311 3.50755   5
  -2  -1 -20 9.07413 3.46286   5
  -2  -1 -21 1.98943 3.27924   5
  -2   1 -21 11.3567 3.52811   5
  -2  -1 -22 2.45762 3.44904   5
  -2   1 -22 2.53101 3.29892   5
  -2   1 -23 2.67345 3.24088   5
  -2  -1 -23-1.48058 3.85924   5
  -2   1 -24-2.09991 3.75034   5
  -2  -1 -24-2.33584 4.36679   5
   2   2 -24 47.5367 5.98072   5
   2  -2 -24 47.2047 6.27386   5
   2  -2 -23 1.49033 3.42067   5
   2   2 -23 3.33772 3.92144   5
   2  -2 -22 49.9526 5.77348   5
   2   2 -22 54.1914 6.33954   5
   2  -2 -21 0.67116 3.27552   5
   2   2 -21 0.31520 4.51521   5
   2  -2 -20 140.933 8.51759   5
   2   2 -20 136.721 8.69755   5
   2  -2 -19 3.89940 3.09227   5
   2   2 -19-0.57328 3.90578   5
   2  -2 -18 241.296 10.6095   5
   2   2 -18 252.348 11.0062   5
   2  -2 -17 24.9970 4.06408   5
   2   2 -17 24.7379 4.87787   5
   2   2 -16 285.071 11.3150   5
   2   2 -15 34.7668 4.98914   5
   2  -2 -15 27.5980 4.01719   4
   2   2 -14 82.1765 5.90014   5
   2  -2 -14 79.4208 5.96202   4
   2  -2 -13 0.78807 2.39453   4
   2   2 -13 8.85224 3.56883   5
   2  -2 -12 285.775 11.1715   4
  -2   2  12 287.717 10.3541   5
   2   2 -12 302.422 10.4885   5
   2  -2 -11 15.6220 2.50602   5
   2  -2 -11 13.5904 3.15484   4
   2  -2 -10 492.436 15.2329   4
   2  -2 -10 502.047 13.5937   5
   2  -2  -9 8.83200 1.89021   5
   2  -2  -9 3.47970 2.29586   4
   2  -2  -8 420.059 11.3729   5
   2  -2  -8 443.694 13.3558   4
   2  -2  -7 64.5892 3.48401   5
   2  -2  -7 57.6731 4.40110   4
   2  -2  -6 227.065 6.81654   5
   2  -2  -5 178.012 5.42295   5
  -2   2   5 155.559 5.47046   5
   2  -2  -4 360.055 8.64653   5
  -2   2   4 363.652 10.3327   1
   2  -2  -3 197.770 5.26437   5
  -2   2   3 189.389 6.45773   1
   2  -2  -2 650.942 13.1747   5
  -2   2   2 641.450 14.0630   1
   2   2  -2 665.066 14.1231   1
   2   2  -1 7.07990 1.34207   2
  -2   2   1 5.66896 1.27452   2
  -2  -2   1 8.57568 1.81500   3
   2  -2  -1 5.41100 0.73256   5
  -2   2   0 25.2360 1.42224   2
  -2  -2   0 27.2959 2.08617   3
   2   2   0 22.1272 1.43514   2
   2   2   1 1.47585 0.83109   3
  -2   2  -1 0.74856 0.64755   2
   2   2   1 1.03725 0.71609   2
  -2  -2  -1 0.71802 0.82103   3
   2   2   2 285.931 7.25117   2
   2   2   2 300.683 7.45542   3
   2   2   3 333.507 8.57074   5
   2   2   4 144.959 4.98715   5
   2   2   4 139.521 6.09483   4
   2   2   5 90.1492 3.91643   5
   2   2   5 91.5712 5.02856   4
   2   2   6 157.140 6.83383   4
  -2   2  -6 149.095 4.89213   5
   2   2   6 144.911 5.28502   5
   2   2   7 251.551 9.41169   4
   2   2   7 250.095 7.62199   5
  -2   2  -7 250.065 7.11050   5
   2   2   8 195.528 8.42405   4
  -2   2  -8 205.027 6.48511   5
   2   2   8 204.038 7.14724   5
  -2   2  -9 36.0842 3.15081   5
   2   2   9 40.8949 3.52587   5
   2   2   9 36.0120 4.02454   4
  -2   2 -10 285.147 8.74519   5
   2   2  10 279.916 9.38504   5
  -2  -2 -10 281.859 9.39887   5
   2  -2  10 275.321 7.19234   4
   2   2  10 266.854 10.6457   4
   2   2  11 3.60277 2.81690   4
   2  -2  11 5.70007 1.38628   4
  -2  -2 -11 4.81534 1.97591   5
   2   2  11 5.91735 2.64581   5
  -2   2 -11 3.83972 2.30992   5
  -2   2 -12 294.848 9.61037   5
   2   2  12 275.618 9.93473   5
   2   2  12 270.836 11.2164   4
   2  -2  12 286.413 7.45850   4
  -2  -2 -12 282.665 10.0144   5
   2   2  13 36.4334 4.45834   5
  -2   2 -13 28.2575 3.68092   5
  -2  -2 -13 33.0355 3.73248   5
   2   2  13 34.7222 4.56892   4
   2   2  14 523.578 16.9209   4
   2   2  14 521.017 15.6894   5
  -2  -2 -14 536.036 15.8968   5
  -2   2 -14 543.549 15.2491   5
   2   2  15 4.69978 3.64402   4
  -2   2 -15-1.83324 3.84026   5
   2   2  15 9.08269 4.38857   5
  -2  -2 -15-0.73683 2.48787   5
  -2  -2 -16 179.594 8.95620   5
   2   2  16 173.141 9.41060   4
   2   2  16 192.819 9.49030   5
  -2   2 -16 188.923 8.60169   5
  -2  -2 -17 2.24420 2.89308   5
  -2   2 -17 4.54258 2.78528   5
  -2  -2 -18 66.8160 6.05466   5
  -2   2 -18 78.9392 5.63945   5
  -2   2 -19-0.50956 2.59684   5
  -2  -2 -19-6.63932 3.35209   5
  -2  -2 -20 50.4367 5.64225   5
  -2   2 -20 49.1228 4.97890   5
  -2  -2 -21-0.70786 3.75184   5
  -2   2 -21 2.00257 2.99950   5
  -2  -2 -22 188.286 10.6479   5
  -2   2 -22 189.510 9.71650   5
  -2  -2 -23-2.74884 4.14011   5
  -2   2 -23 0.95829 3.70265   5
  -2  -2 -24 43.2897 6.39347   5
  -2   2 -24 44.5186 5.60732   5
  -2   2 -25-3.87965 4.34108   5
   2   3 -24 8.66144 4.81538   5
   2  -3 -23 2.33275 3.41056   5
   2   3 -23-1.35290 4.91659   5
   2  -3 -22 9.25996 3.97219   5
   2   3 -22 9.16243 4.86818   5
   2  -3 -21 19.4339 4.36534   5
   2   3 -21 25.0330 5.20147   5
   2  -3 -20 2.34791 3.41764   5
   2   3 -20-2.70304 4.06527   5
   2  -3 -19 0.31794 2.87622   5
   2   3 -19 1.99809 3.87654   5
   2   3 -18 39.9517 5.05722   5
   2   3 -17 21.2440 4.64078   5
   2   3 -16 21.0107 4.88964   5
   2  -3 -16 4.64697 3.11710   4
   2  -3 -15 15.9911 3.73450   4
  -2   3  15 32.0945 5.13095   5
   2   3 -15 25.0442 4.78854   5
   2  -3 -14-2.22530 3.37004   4
  -2   3  14 9.08852 4.29493   5
   2   3 -14 7.63469 4.00171   5
   2  -3 -13 5.54137 3.06707   4
   2   3 -13 14.2797 3.87435   5
  -2   3  13 12.6458 3.97262   5
   2  -3 -13 9.91339 2.84355   5
   2  -3 -12 37.1850 4.64984   4
   2  -3 -12 45.1317 3.92428   5
  -2   3  12 42.0029 4.48106   5
   2  -3 -11 0.92349 1.68326   5
   2  -3 -11-1.14757 3.15480   4
   2  -3 -10 36.3451 3.16254   5
   2  -3 -10 28.7770 4.08396   4
   2  -3  -9 9.48932 1.95812   5
   2  -3  -9 5.73558 2.82684   4
   2  -3  -8 4.39055 1.70960   5
   2  -3  -8 5.93527 2.86779   4
  -2   3   7 29.6967 2.93280   5
   2  -3  -7 41.4870 2.95948   5
   2  -3  -7 36.7514 4.31688   4
   2  -3  -6 95.1726 4.25524   5
  -2   3   5 17.4311 3.12795   1
  -2  -3   5 24.4796 3.36792   1
   2  -3  -5 24.2574 2.10971   5
  -2   3   4 98.9685 2.87599   3
  -2   3   4 93.0420 4.99081   1
  -2  -3   4 101.351 5.05203   1
   2  -3  -4 98.1031 3.98165   5
  -2   3   3-0.57256 1.14477   3
  -2  -3   3 3.58423 2.73790   1
  -2   3   3 2.42854 2.65353   1
   2  -3  -3-0.50552 1.34938   5
  -2  -3   2 202.201 8.27003   3
   2  -3  -2 204.070 5.00889   3
   2  -3  -2 200.222 5.67744   5
   2  -3  -2 190.248 5.97286   1
   2   3  -2 197.126 5.99174   1
  -2   3   2 198.335 6.16619   1
   2  -3  -1 38.1728 2.85661   1
  -2  -3   1 30.2791 3.69137   3
  -2   3   1 35.4193 2.44199   2
  -2  -3   1 30.1617 2.42125   2
  -2  -3   0 2322.42 41.5604   2
  -2   3   0 2298.72 41.5590   2
   2   3   0 2198.76 45.2574   3
   2  -3   0 2229.09 41.6904   2
   2   3   0 2247.73 41.7044   2
  -2   3  -1 6.44941 1.03309   2
  -2  -3  -1 4.87868 0.96762   2
   2   3   1 3.45218 2.27070   3
   2   3   1 5.12082 1.08911   2
   2  -3   1 5.52607 1.13958   2
   2   3   2 319.746 8.92069   3
   2   3   2 312.703 7.70802   2
   2  -3   2 323.568 7.73360   2
   2   3   3 1.11452 1.16924   3
   2   3   4 137.100 6.60815   4
   2   3   5 114.711 4.85850   5
   2   3   5 111.370 6.15491   4
   2   3   6 193.624 6.71639   5
   2   3   6 184.700 8.30594   4
   2   3   7 25.1018 2.43144   5
   2   3   7 27.4983 3.60806   4
   2   3   8 294.226 8.92891   5
   2   3   8 280.223 11.2268   4
  -2   3  -8 263.288 8.01585   5
   2   3   9 7.47566 2.14114   5
   2   3   9 7.67706 2.78117   4
  -2   3  -9 10.0554 2.33242   5
   2   3  10 0.17297 2.41042   5
   2   3  10-0.28781 3.01760   4
  -2   3 -10 0.53975 2.08785   5
   2   3  11 4.09673 2.76263   5
   2   3  11 2.10748 2.94007   4
  -2   3 -11 9.42562 2.75415   5
   2   3  12 9.41301 3.40117   5
  -2  -3 -12 12.1482 2.86609   5
   2   3  12 19.7211 4.25764   4
  -2   3 -12 14.4281 3.07765   5
  -2   3 -13 33.4663 3.92462   5
   2   3  13 36.7783 4.54375   5
   2   3  13 36.7507 5.08800   4
  -2  -3 -13 33.2538 3.94250   5
   2   3  14 118.628 7.15941   5
  -2   3 -14 117.619 6.48286   5
  -2  -3 -14 113.370 6.94618   5
   2   3  14 123.000 8.30674   4
  -2   3 -15 9.92068 3.61974   5
  -2  -3 -15 6.78665 3.06529   5
   2   3  15 19.0558 4.96426   4
   2   3  15 12.7448 4.32099   5
  -2   3 -16 50.7916 5.16879   5
   2   3  16 60.6140 6.19564   5
  -2  -3 -16 47.4961 5.02684   5
   2   3  16 59.3194 6.79744   4
  -2  -3 -17 18.8711 3.79004   5
   2   3  17 24.0457 4.89679   5
  -2   3 -17 15.2199 3.65475   5
  -2  -3 -18 4.84495 3.11366   5
  -2   3 -18 1.92137 3.54279   5
  -2  -3 -19-1.02470 3.50106   5
   2   3  19 10.0816 4.91203   5
  -2   3 -19 3.76649 2.89771   5
  -2  -3 -20-0.72005 3.66843   5
  -2   3 -20-0.26337 2.71494   5
  -2  -3 -21-2.65029 4.05690   5
  -2   3 -21 1.38267 2.91546   5
  -2  -3 -22 16.2810 4.50582   5
  -2   3 -22 15.7583 3.77163   5
  -2  -3 -23 2.91862 3.91074   5
  -2   3 -23 5.22164 3.34415   5
  -2   3 -24 7.09780 3.70761   5
  -2   3 -25 3.05443 3.59802   5
   2   4 -24 79.6583 7.90128   5
   2  -4 -23-2.88177 3.99268   5
   2   4 -23-1.69396 5.03759   5
   2  -4 -22 41.6982 5.72409   5
   2   4 -22 49.5157 6.31724   5
   2  -4 -21 12.6682 3.97743   5
   2   4 -21 12.8383 4.64835   5
   2   4 -20 85.0163 7.09148   5
   2   4 -19 3.15270 4.13036   5
   2   4 -18 272.507 11.5059   5
   2   4 -17 15.0990 4.69181   5
  -2   4  17 15.4783 5.08219   5
   2  -4 -16 302.438 13.9030   4
   2   4 -16 317.829 12.2715   5
  -2   4  16 343.078 13.0878   5
  -2   4  15 20.4508 5.05593   5
   2   4 -15 18.2620 4.78002   5
  -2   4  14 233.833 10.1013   5
   2  -4 -14 223.468 11.5297   4
   2  -4 -14 227.097 9.74304   5
  -2   4  13 91.4546 6.30701   5
   2  -4 -13 91.9409 7.35028   4
   2  -4 -13 100.643 6.20166   5
  -2   4  12 197.758 8.52083   5
   2  -4 -12 204.026 8.50746   5
   2  -4 -12 184.697 10.0767   4
   2  -4 -11 7.33552 2.16322   5
   2  -4 -11 5.28432 3.18425   4
   2  -4 -10 590.759 16.1473   5
   2  -4 -10 631.615 19.6526   4
   2  -4  -9 30.7308 4.32214   4
   2  -4  -9 36.2431 3.32174   5
   2   4  -8 694.672 14.4179   4
   2  -4  -8 726.633 20.8563   4
   2  -4  -8 713.400 17.4687   5
   2   4  -7 63.2730 3.06425   4
   2  -4  -7 66.3733 4.00318   5
  -2  -4   6 795.769 19.4241   1
   2  -4  -6 784.661 18.3387   5
   2   4  -6 787.609 17.1707   4
  -2  -4   5 64.8796 4.50943   1
  -2   4   5 67.2283 4.61260   1
  -2   4   5 65.4519 2.76259   3
   2   4  -5 69.1214 3.60181   4
   2  -4  -5 65.1243 3.78979   5
   2  -4  -4 656.380 15.3073   5
  -2   4   4 655.944 14.2775   3
   2  -4  -4 637.905 18.1939   4
   2   4  -4 659.509 15.6724   4
  -2  -4   4 648.770 15.5091   1
  -2   4   4 674.282 15.7228   1
   2   4  -3 214.221 7.49858   4
  -2  -4   3 214.983 6.69878   1
  -2   4   3 216.843 6.86106   1
  -2   4   3 211.409 6.51183   3
   2  -4  -3 224.616 5.46011   3
   2  -4  -3 207.863 8.87517   4
   2   4  -2 267.690 9.09942   4
  -2  -4   2 285.655 7.26605   2
  -2   4   2 288.796 7.26625   2
   2  -4  -2 302.267 7.80956   3
   2  -4  -2 285.128 10.3274   4
   2   4  -2 291.960 7.51669   1
   2  -4  -2 305.641 7.64560   1
   2  -4  -1 117.051 4.97126   3
   2  -4  -1 127.463 6.34481   4
  -2   4   1 115.450 4.20905   5
   2  -4  -1 119.384 4.00134   1
   2   4  -1 116.556 3.90936   1
  -2   4   1 123.191 3.56090   2
  -2  -4   1 112.900 3.52719   2
  -2   4   0 2211.45 40.1515   2
  -2  -4   0 2196.22 40.0864   2
   2   4   0 2085.80 45.1575   3
   2  -4   0 2240.36 40.4447   2
   2   4   0 2186.81 40.3653   2
   2  -4   0 2097.21 44.2529   4
   2   4   1 8.20790 2.71600   3
   2   4   1 8.00120 1.16427   2
   2  -4   1 8.02180 1.16068   2
   2   4   2 576.716 12.5258   2
   2  -4   2 610.641 12.6418   2
   2   4   2 583.805 15.3826   3
   2  -4   3-0.43271 1.06076   2
   2   4   3 0.29086 1.38264   3
   2   4   4 1143.47 27.9064   4
   2   4   4 1175.59 24.9011   3
   2   4   5 243.646 7.74637   3
   2   4   5 240.595 10.1522   4
   2   4   6 963.867 25.2718   4
   2   4   7 14.7243 3.35655   4
   2   4   8 670.056 19.8177   4
   2  -4   8 629.131 13.5751   4
   2   4   9 0.31707 3.05544   4
   2  -4   9 4.06095 1.10235   4
   2   4   9 2.88222 1.69777   5
   2   4  10 308.967 10.1865   5
  -2   4 -10 295.745 9.34896   5
   2   4  10 306.838 12.9237   4
  -2   4 -11 49.7544 4.20694   5
   2   4  11 38.5535 5.24129   4
   2   4  11 37.0803 4.15332   5
  -2   4 -12 313.252 10.1770   5
   2   4  12 311.878 11.1571   5
   2   4  12 308.961 13.5054   4
  -2   4 -13 1.75801 3.00368   5
  -2  -4 -13-1.06259 2.92116   5
   2   4  13-1.46511 3.88273   4
   2   4  13 0.68139 3.48727   5
  -2  -4 -14 262.568 11.2576   5
  -2   4 -14 271.046 9.86230   5
   2   4  14 276.920 11.0574   5
   2   4  14 269.351 12.9429   4
   2   4  15 5.59884 4.01722   5
  -2  -4 -15-2.95838 3.18677   5
   2   4  15 3.85679 4.59082   4
  -2   4 -15-1.40928 3.33754   5
  -2  -4 -16 118.804 7.78780   5
   2   4  16 120.874 9.14314   4
  -2   4 -16 125.503 7.10937   5
   2   4  16 117.947 7.76696   5
  -2   4 -17 34.2466 4.46716   5
   2   4  17 42.6294 6.30380   4
   2   4  17 33.5645 5.05732   5
  -2  -4 -17 27.6836 4.54351   5
  -2   4 -18 9.45365 3.66784   5
   2   4  18 15.2338 4.57106   5
  -2  -4 -18 8.00869 3.44669   5
  -2   4 -19-1.52474 3.86110   5
  -2  -4 -19-1.82586 3.47176   5
   2   4  19 3.86016 4.42614   5
  -2  -4 -20 126.259 8.96657   5
   2   4  20 126.080 8.87401   5
  -2   4 -20 117.865 7.63793   5
  -2   4 -21-0.54519 2.93640   5
  -2  -4 -21-0.40190 4.04659   5
  -2  -4 -22 105.722 8.76118   5
  -2   4 -22 122.103 7.72683   5
  -2  -4 -23-2.18231 4.28740   5
  -2   4 -23 1.48845 3.30643   5
  -2   4 -24 60.8114 6.21948   5
  -2   4 -25 0.32723 3.65246   5
   2   5 -24-3.85277 5.56970   5
   2   5 -23-0.33835 4.72994   5
   2  -5 -22-0.83694 3.75737   5
   2   5 -22-2.60391 4.21057   5
   2   5 -21 6.58163 4.60969   5
   2   5 -20 21.1235 5.17999   5
   2   5 -19 12.8437 4.66936   5
  -2   5  19 12.9448 5.35565   5
  -2   5  18 9.66666 4.39168   5
   2   5 -18 2.54580 4.07736   5
  -2   5  17 52.9628 6.24672   5
   2   5 -17 47.4543 5.63483   5
   2  -5 -16 85.6732 7.96650   4
   2   5 -16 116.779 7.79237   5
  -2   5  16 108.333 7.53237   5
   2  -5 -16 99.3937 7.08636   5
  -2   5  15 10.7704 4.51387   5
   2  -5 -15 5.78199 2.85906   5
   2  -5 -15 0.41672 4.34570   4
  -2   5  14 9.07914 4.22712   5
   2  -5 -14 0.27274 2.55779   5
   2  -5 -14-1.22216 4.05219   4
  -2   5  13 12.2762 3.92569   5
   2  -5 -13 6.34185 3.58926   4
   2  -5 -13 9.29039 2.89905   5
   2  -5 -12 84.6860 7.42034   4
  -2   5  12 93.0927 6.26894   5
   2  -5 -12 93.6611 6.05816   5
   2  -5 -11 36.6208 5.42862   4
   2  -5 -11 40.5473 4.01437   5
   2  -5 -10 30.0328 4.84444   4
   2  -5 -10 30.0954 3.45888   5
   2  -5  -9-2.78964 3.81518   4
   2  -5  -9-0.81250 1.95721   5
   2   5  -8 30.3849 2.42272   4
   2  -5  -8 29.9775 3.23740   5
   2   5  -7 61.3796 3.54727   4
  -2   5   7 61.0536 3.09212   3
  -2  -5   7 54.8410 4.96144   1
   2  -5  -7 55.1926 4.03463   5
   2   5  -6 36.5121 3.11321   4
  -2   5   6 43.8098 2.67831   3
   2  -5  -6 34.7738 3.13933   5
  -2   5   6 40.0025 4.10010   1
  -2  -5   6 44.2936 4.24419   1
   2  -5  -5 37.5952 4.74871   4
   2   5  -5 27.5432 2.92605   4
  -2   5   5 28.4220 2.49534   3
  -2  -5   5 24.5354 3.18477   1
  -2   5   5 27.9192 3.35698   1
  -2  -5   4 214.965 7.16390   1
  -2   5   4 222.599 7.44060   1
  -2   5   4 219.270 7.26116   3
   2  -5  -4 226.808 10.1325   4
   2   5  -4 214.215 8.09969   4
  -2   5   3 136.330 5.08227   1
  -2  -5   3 141.168 5.06072   1
   2  -5  -3 133.863 4.55471   3
   2  -5  -3 135.589 7.66750   4
   2   5  -3 126.778 6.28452   4
  -2   5   3 136.476 5.32538   5
  -2  -5   2 145.050 4.45992   2
  -2   5   2 140.413 4.39429   2
   2  -5  -2 143.703 5.60303   3
   2   5  -2 133.602 6.71824   4
   2  -5  -2 147.397 7.74395   4
  -2   5   2 140.654 5.41317   5
   2  -5  -1 232.057 5.95225   1
   2   5  -1 231.039 5.88211   1
   2  -5  -1 237.340 9.75801   4
   2  -5  -1 233.635 8.12603   3
  -2  -5   1 233.534 5.44818   2
  -2   5   1 231.178 5.45288   2
   2  -5   0 265.995 9.95801   4
   2   5   0 249.194 10.1692   3
   2   5   0 247.267 5.88228   2
   2  -5   0 250.494 5.96342   2
  -2   5   0 254.904 5.69458   2
  -2  -5   0 236.696 5.60782   2
   2  -5   1 172.349 7.68344   4
   2  -5   1 170.261 4.55677   2
   2   5   1 170.381 4.49991   2
  -2  -5  -1 153.324 6.90869   3
   2   5   1 165.096 8.02627   3
  -2  -5  -2 3.65722 1.61863   3
   2  -5   2 5.90485 2.32650   4
   2   5   2 2.31486 2.39649   4
   2  -5   2 5.39886 1.01005   2
   2   5   2 4.08944 0.92310   2
   2   5   2 3.49102 2.23758   3
   2   5   3 171.098 7.53072   3
   2  -5   3 180.765 7.38883   4
   2  -5   3 167.535 5.26109   2
   2   5   3 168.325 5.29423   2
  -2  -5  -3 172.497 6.21051   3
   2  -5   4 13.0597 2.61426   4
   2   5   4 8.30184 2.00241   3
   2   5   5 42.1190 3.41099   3
   2  -5   5 45.6845 3.57267   4
   2   5   6 4.15580 1.61010   3
   2  -5   6 4.59262 1.94704   4
   2   5   6-1.57965 2.98363   4
   2   5   7 11.1698 1.97225   3
   2  -5   7 11.2450 2.02636   4
   2   5   7 6.62479 3.00205   4
   2   5   8 1.38175 2.95720   4
   2  -5   8 0.10249 1.45502   4
   2   5   9 61.3111 6.34244   4
   2  -5   9 60.0353 2.95218   4
   2   5   9 62.2625 4.32049   5
   2   5  10 251.516 12.3918   4
   2   5  10 243.205 9.15363   5
   2   5  11 32.5109 3.67955   5
   2   5  11 32.9199 5.51145   4
  -2   5 -12 448.793 13.1192   5
   2   5  12 449.186 14.4396   5
   2   5  12 471.768 17.7266   4
   2   5  13-2.17206 3.79100   5
  -2   5 -13 4.92037 3.44173   5
   2   5  13 4.51061 4.50926   4
   2   5  14 22.3996 4.44239   5
  -2   5 -14 25.4387 4.16901   5
   2   5  14 26.9515 5.93954   4
   2   5  15 2.14373 3.68804   5
   2   5  15 10.7592 5.36081   4
  -2   5 -15 4.67592 3.69975   5
  -2   5 -16 2.79270 3.45690   5
   2   5  16 2.25028 3.70449   5
  -2  -5 -16-2.34906 3.19045   5
   2   5  16 9.15361 5.05249   4
  -2  -5 -17-1.05467 3.08398   5
   2   5  17 0.29654 3.73677   5
  -2   5 -17 3.64219 3.44039   5
   2   5  17 10.1300 5.61367   4
  -2  -5 -18 51.9565 5.89825   5
   2   5  18 51.6444 6.22274   5
  -2   5 -18 48.6643 5.16386   5
   2   5  19 6.27858 4.81746   5
  -2  -5 -19-2.70580 3.62494   5
  -2   5 -19-1.52205 3.93503   5
   2   5  20 36.1418 6.27026   5
  -2   5 -20 31.9272 4.99287   5
  -2  -5 -20 37.1210 5.58531   5
  -2   5 -21-4.11978 4.60368   5
  -2  -5 -21-1.26341 3.94964   5
  -2   5 -22 9.59084 3.67673   5
  -2  -5 -22 1.75340 3.96656   5
  -2   5 -23 9.65194 3.67531   5
  -2   5 -24 25.2327 4.50454   5
  -2   5 -25 7.94155 3.81620   5
   2   6 -24 85.0838 8.18116   5
   2   6 -23 1.35387 5.04648   5
  -2  -6  23-5.34834 10.1577   1
  -2   6  23-0.67048 9.13565   1
   2   6 -22 64.1319 6.87110   5
  -2  -6  22 62.1372 10.7452   1
  -2   6  22 55.8070 10.4996   1
   2   6 -21-0.31697 4.34730   5
   2   6 -20 38.2412 5.70222   5
   2   6 -19 15.5882 4.80999   5
  -2   6  19 18.0959 5.56785   5
  -2   6  18 207.662 10.6708   5
   2   6 -18 203.572 10.1204   5
   2  -6 -18 170.601 10.2939   5
   2  -6 -17 100.482 7.70598   5
   2   6 -17 116.519 7.95616   5
  -2   6  17 102.803 7.90832   5
   2  -6 -16 313.781 13.4114   5
  -2   6  16 330.899 13.1741   5
   2  -6 -16 324.237 15.6568   4
   2  -6 -15-0.63617 3.39019   5
   2  -6 -15 1.84169 4.03893   4
  -2   6  15 5.55953 4.54641   5
   2  -6 -14 124.669 7.75489   5
   2  -6 -14 129.067 9.75532   4
  -2   6  14 123.774 7.95231   5
   2  -6 -13 57.5773 6.67592   4
   2  -6 -13 63.4100 5.63426   5
   2  -6 -12 8.11661 2.91840   5
   2  -6 -12 9.85034 4.20976   4
   2  -6 -11-1.28439 2.81062   5
   2  -6 -11-2.49788 3.62299   4
   2  -6 -10 127.034 9.16431   4
   2  -6 -10 111.734 6.64597   5
  -2   6  10 121.654 5.19587   3
   2  -6  -9 115.269 8.76602   4
  -2   6   9 128.878 5.33853   3
   2  -6  -9 127.788 6.82736   5
   2   6  -8 316.115 9.46427   4
  -2   6   8 330.896 9.47464   3
   2  -6  -8 311.201 11.0277   5
  -2   6   8 315.081 11.6968   1
  -2  -6   8 320.339 11.7217   1
   2   6  -7 14.9994 2.58780   4
  -2   6   7 11.2471 1.93774   3
  -2   6   7 9.44607 3.37995   1
  -2  -6   7 8.49597 3.47921   1
   2   6  -6 58.6377 4.26520   4
  -2   6   6 58.7982 4.02527   3
  -2   6   6 66.4612 4.92270   1
  -2  -6   6 62.9667 4.75409   1
  -2   6   5 18.3683 2.83232   3
  -2  -6   5 17.3411 3.18801   1
  -2   6   5 19.8352 3.15535   1
  -2   6   5 11.6203 1.92327   5
   2   6  -5 18.7379 2.90619   4
   2  -6  -5 21.7741 4.21473   4
  -2   6   4 30.5076 3.45187   3
  -2   6   4 25.0546 2.54720   5
   2  -6  -4 23.7846 1.89589   3
  -2  -6   4 25.5430 3.00942   1
  -2   6   4 28.0303 2.98482   1
   2   6  -4 20.2346 3.17078   4
   2  -6  -4 20.8731 4.19191   4
  -2  -6   3 11.6178 2.15857   2
  -2   6   3 9.78775 2.02310   2
   2   6  -3 10.0448 2.77093   4
   2  -6  -3 8.88510 3.37493   4
  -2   6   3 12.4764 2.02695   5
   2  -6  -3 12.3920 1.82200   3
  -2   6   2 461.590 9.88126   2
  -2  -6   2 437.351 9.87440   2
   2  -6  -2 466.102 15.6930   4
   2   6  -2 460.012 14.6169   4
   2  -6  -2 471.617 12.7658   3
  -2   6   2 466.915 12.2513   5
  -2   6   1 1.24393 0.57345   2
  -2  -6   1 1.82479 0.63055   2
   2   6  -1 1.02704 2.23454   4
   2  -6  -1 2.63872 2.50846   3
  -2  -6   1 1.37548 3.31669   3
   2  -6  -1 2.21967 2.84381   4
   2  -6   0 487.347 15.3815   4
  -2  -6   0 490.831 15.1166   3
   2  -6   0 459.599 9.55272   1
   2   6   0 442.425 9.47036   1
   2  -6   1 96.2855 3.31838   2
   2   6   1 98.6655 3.21824   2
  -2  -6  -1 92.4980 5.58601   3
   2   6   1 91.9902 6.72093   3
   2  -6   1 110.565 6.65635   4
   2   6   2 561.668 11.8438   2
   2  -6   2 552.940 11.8642   2
  -2  -6  -2 558.006 14.9807   3
   2  -6   2 562.785 16.4317   4
   2   6   2 525.850 16.8165   3
  -2  -6  -3 21.6364 2.43136   3
   2  -6   3 23.7435 1.85137   2
   2   6   3 25.9063 1.82956   2
   2   6   3 21.5342 3.63174   3
   2  -6   3 23.0376 3.52220   4
   2   6   4 352.216 12.1998   3
   2  -6   4 325.158 8.79822   2
   2   6   4 325.889 8.82589   2
   2  -6   4 326.554 11.1111   4
   2  -6   5 8.94627 2.56960   4
   2   6   5 3.52121 1.85475   3
   2   6   6 134.460 6.72756   3
   2  -6   6 138.639 6.40231   4
   2   6   7 6.73859 3.63335   4
   2  -6   7 8.03659 2.20058   4
   2   6   7 8.52271 2.12849   3
   2   6   8 24.9068 4.77388   4
   2   6   8 28.2698 3.02747   3
   2  -6   8 26.0673 2.74305   4
   2   6   9 22.4312 3.13146   5
   2   6   9 22.9833 4.81451   4
   2   6   9 20.9785 2.80004   3
   2  -6   9 21.1638 2.24141   4
   2   6  10 173.300 7.81257   5
   2  -6  10 172.040 5.38654   4
   2   6  10 170.875 10.6467   4
   2   6  11 1.56447 2.30405   5
   2   6  11 1.28705 4.31970   4
   2   6  12 264.656 10.4200   5
   2   6  12 269.197 13.8830   4
   2   6  13 53.5399 7.06526   4
   2   6  13 40.8656 5.12703   5
   2   6  14 158.347 10.9807   4
  -2   6 -14 145.117 7.33031   5
   2   6  14 123.174 7.85112   5
   2   6  15 7.10003 5.23127   4
  -2   6 -15 5.44144 3.48495   5
   2   6  15-3.95110 3.99441   5
   2   6  16 72.5098 8.34591   4
  -2   6 -16 72.1676 5.58825   5
   2   6  16 64.4361 6.24964   5
  -2   6 -17-0.22874 3.38225   5
   2   6  17 8.71776 5.74009   4
   2   6  17-0.30880 4.15188   5
  -2   6 -18 125.324 7.51651   5
   2   6  18 135.475 8.98075   5
  -2   6 -19 0.25344 3.91132   5
   2   6  19 1.35837 4.14547   5
  -2   6 -20 183.727 9.50072   5
  -2   6 -21-0.27674 4.26001   5
  -2   6 -22 69.8586 6.59680   5
  -2   6 -23 4.65832 3.43652   5
  -2   6 -24 32.6149 4.94948   5
  -2   6 -25 4.33599 3.73473   5
   2   7 -23 0.34014 4.94447   5
  -2  -7  22-6.33925 9.29457   1
  -2   7  22-1.90366 8.75921   1
   2   7 -22 6.29275 5.04546   5
  -2   7  21-4.84565 8.46753   1
  -2  -7  21-1.21017 8.84644   1
   2   7 -21 0.97073 4.71724   5
  -2   7  20 2.88345 8.14090   1
  -2  -7  20 9.80759 7.96747   1
   2   7 -20 24.6615 5.55256   5
   2  -7 -20 13.3243 4.66088   5
  -2   7  19 1.09612 7.89822   1
  -2  -7  19 0.54876 8.18262   1
   2  -7 -19 2.46443 3.17951   5
  -2   7  19 12.1357 5.24933   5
   2   7 -19 17.2590 5.18924   5
   2  -7 -18 29.4799 5.05660   5
  -2   7  18 28.1408 5.60821   5
   2   7 -18 33.3688 5.89249   5
   2  -7 -17 41.3131 5.55957   5
  -2   7  17 45.9466 5.88489   5
   2  -7 -16 6.63496 4.44388   4
  -2   7  16 11.8803 4.27431   5
   2  -7 -16 7.19091 3.30402   5
   2  -7 -15-1.00565 4.30455   4
   2  -7 -15-0.34215 3.02510   5
   2  -7 -14-2.96216 4.53232   4
   2  -7 -14 0.32599 3.34115   5
   2  -7 -13 8.37201 3.39544   5
  -2   7  13 8.07339 2.10322   3
   2  -7 -13 7.72429 4.36959   4
   2  -7 -12 154.585 10.8496   4
  -2   7  12 157.454 6.68120   3
   2  -7 -12 137.538 8.17167   5
  -2  -7  11 20.2951 5.64143   1
  -2   7  11 9.17849 5.01113   1
   2  -7 -11 22.2899 3.65124   5
  -2   7  11 27.8286 2.91377   3
   2  -7 -11 18.8167 5.18722   4
  -2   7  10 24.0332 2.82180   3
   2  -7 -10 23.2453 5.33562   4
  -2  -7  10 16.9193 5.42128   1
  -2   7  10 21.0113 5.48702   1
  -2   7   9 18.8883 2.62888   3
  -2   7   9 14.5406 4.61104   1
  -2  -7   9 17.6182 4.98575   1
  -2  -7   8 13.3358 4.30240   1
  -2   7   8 8.34362 4.03956   1
  -2   7   8 12.4618 2.64680   5
  -2   7   8 10.3664 2.44747   3
   2   7  -8 17.1097 3.17203   4
  -2   7   7 6.26001 2.11655   5
  -2   7   7 3.87707 3.56690   1
  -2  -7   7 4.03916 3.50696   1
   2   7  -7 9.14207 2.80566   4
  -2   7   7 2.14077 2.38709   3
  -2   7   6 131.545 6.61454   1
  -2  -7   6 129.462 6.43203   1
  -2   7   6 131.121 6.75032   3
   2  -7  -6 118.823 8.74616   4
   2   7  -6 132.938 6.83578   4
   2   7  -5 121.542 6.88818   4
   2  -7  -5 132.889 9.04264   4
  -2   7   5 138.383 6.80063   3
  -2   7   5 124.945 6.05370   1
  -2  -7   5 118.715 5.71798   1
   2   7  -4 0.25471 2.32140   4
   2  -7  -4-1.09349 3.39441   4
   2  -7  -4 0.76639 1.06884   3
  -2   7   4 6.10139 2.65198   1
  -2  -7   3 131.388 8.72307   3
   2   7  -3 121.821 7.35207   4
   2  -7  -3 122.768 8.38271   4
  -2   7   3 116.932 5.56022   5
  -2   7   3 117.205 4.16730   2
  -2  -7   3 112.940 4.20930   2
   2  -7  -3 127.610 5.47860   3
  -2   7   2 0.38387 0.77884   2
  -2  -7   2 0.33523 0.81506   2
   2   7  -2 0.57127 2.67865   4
   2  -7  -2-1.00494 3.60839   4
   2  -7  -2-0.18861 2.50141   3
  -2  -7   2 4.96955 4.30130   3
  -2   7   2 0.32148 1.44322   5
   2  -7  -1 13.1465 3.80707   4
   2   7  -1 12.0049 3.08442   4
  -2  -7   1 13.5659 4.06686   3
   2  -7  -1 13.5306 3.20443   3
  -2  -7   0 84.7279 6.33446   3
   2  -7   0 80.5285 6.48960   4
   2  -7   0 84.5353 6.27777   3
   2  -7   1 187.088 4.69375   2
  -2  -7  -1 208.889 8.93955   3
   2  -7   1 198.801 9.72237   4
  -2  -7  -2 20.2149 2.86230   3
   2  -7   2 27.3974 4.12640   4
   2   7   2 26.5199 4.74784   3
   2   7   2 25.9255 1.70036   2
   2  -7   2 24.3811 1.72286   2
   2  -7   3 12.2924 3.28465   4
   2   7   3 19.4447 3.94221   3
  -2  -7  -3 15.7859 2.38609   3
   2   7   3 17.5814 1.57484   2
   2  -7   3 19.1209 1.67931   2
   2  -7   4-0.24606 2.69224   4
   2   7   4 0.94329 1.01641   2
   2  -7   4 2.00163 1.12006   2
   2   7   4 3.51123 3.15200   3
   2   7   5 258.242 7.87254   2
   2  -7   5 255.063 7.83834   2
   2   7   5 247.668 10.8621   3
   2  -7   5 256.358 10.0533   4
   2   7   6 77.5555 5.73390   3
   2   7   6 70.7949 6.94368   4
   2  -7   6 76.8092 5.35051   4
   2   7   7 19.9108 3.17421   5
   2  -7   7 17.0562 3.06697   4
   2   7   7 19.5950 4.68815   4
   2   7   7 19.7472 3.24397   3
   2   7   8 141.959 7.35804   5
   2  -7   8 166.408 6.98659   4
   2   7   8 170.572 10.6731   4
   2   7   8 160.970 7.80455   3
   2   7   9-2.66967 4.48002   4
   2   7   9 1.38042 2.24565   5
   2   7   9 0.23539 1.98125   3
   2  -7   9-0.60639 1.89554   4
   2   7  10-0.45788 4.32358   4
   2  -7  10-0.61185 1.62289   4
   2   7  10 0.46723 1.93208   3
   2   7  10 2.11387 2.24802   5
   2   7  11 1.41339 4.68632   4
   2   7  11 2.34238 1.90270   3
   2   7  11 1.93304 2.50539   5
   2   7  12 3.39488 5.19675   4
   2   7  12 0.95453 1.90203   3
   2   7  12 2.76066 2.90919   5
   2   7  13 50.6974 7.76141   4
   2   7  13 36.3238 4.05543   3
   2   7  13 41.0269 4.87547   5
   2   7  14 77.8242 6.44071   5
   2   7  14 77.2199 8.53193   4
   2   7  15 0.29754 4.05483   5
  -2   7 -15 8.24561 3.76205   5
   2   7  15 6.70799 5.75995   4
   2   7  16 134.473 8.68190   5
  -2   7 -16 145.704 7.60326   5
   2   7  16 131.861 11.0165   4
   2   7  17-3.55406 4.50265   5
  -2   7 -17 1.63591 3.56958   5
   2   7  18 8.07751 4.51241   5
  -2   7 -18 9.21092 4.10076   5
  -2   7 -19 3.79682 3.91700   5
  -2   7 -20-1.85230 4.20770   5
  -2   7 -21-3.84933 4.54844   5
  -2   7 -22-3.14713 4.67960   5
  -2   7 -23-5.28460 5.25281   5
  -2   7 -24 4.17272 3.84215   5
   2   8 -23 0.68740 5.20825   5
  -2   8  22 75.9727 11.3683   1
  -2  -8  22 72.3983 11.8362   1
   2   8 -22 90.7297 8.05758   5
   2   8 -21 3.64704 4.90243   5
  -2   8  21-1.79590 8.49844   1
  -2  -8  21-1.19348 8.13100   1
   2   8 -20 31.4724 5.86904   5
  -2  -8  20 13.6485 7.78146   1
  -2   8  20 6.27134 8.10067   1
   2  -8 -19-1.71792 3.70721   5
   2   8 -19 6.36509 4.82270   5
  -2  -8  19-7.02325 7.96599   1
  -2   8  19-3.79325 7.45614   1
  -2   8  18 99.4941 10.6063   1
  -2  -8  18 123.977 11.7023   1
   2  -8 -18 117.016 8.79917   5
  -2   8  18 117.963 6.99214   3
  -2   8  18 122.654 8.81964   5
  -2   8  17 9.77798 2.75394   3
  -2  -8  17-3.86356 7.75383   1
  -2   8  17-0.48370 7.15294   1
  -2   8  16 329.146 16.4336   1
  -2  -8  16 340.591 16.4899   1
   2  -8 -16 323.801 16.8158   4
  -2   8  16 332.874 11.7060   3
  -2   8  15-0.85328 6.34371   1
  -2  -8  15 2.54627 6.18688   1
   2  -8 -15 2.17813 4.21286   4
  -2   8  15 2.85678 2.08963   3
  -2   8  14 273.815 13.8710   1
  -2  -8  14 275.948 13.9530   1
   2  -8 -14 271.049 15.2171   4
  -2   8  14 248.124 9.70658   3
  -2  -8  13 17.5279 5.99324   1
  -2   8  13 15.9002 6.02728   1
   2  -8 -13 13.6658 4.93789   4
  -2   8  13 18.0034 3.04776   3
  -2  -8  12 175.061 10.8573   1
  -2   8  12 160.441 10.5294   1
   2  -8 -12 164.772 11.6252   4
  -2   8  12 168.091 7.70466   3
  -2   8  11 3.92713 2.19730   3
   2  -8 -11 5.01819 3.99960   4
  -2   8  11-0.98155 4.34792   5
  -2  -8  11 3.97077 5.63877   1
  -2   8  11 0.94197 5.64926   1
   2  -8 -10 231.291 13.5702   4
  -2   8  10 258.081 10.0743   5
  -2   8  10 242.732 9.64811   3
  -2  -8  10 227.945 11.1120   1
  -2   8  10 235.468 11.2867   1
  -2   8   9 14.3937 3.00550   5
  -2   8   9 6.19408 4.59350   1
  -2  -8   9 7.36096 4.86898   1
  -2   8   9 6.77210 3.22789   3
  -2  -8   8 827.515 21.6129   1
  -2   8   8 863.985 22.2150   1
  -2   8   8 839.631 21.9704   3
  -2   8   8 839.175 21.3010   5
  -2   8   7 4.48025 2.37287   5
  -2   8   7 3.33883 3.35588   3
   2   8  -7 9.44200 3.50116   4
   2  -8  -7-1.80257 5.07981   4
  -2   8   7 6.80884 3.92909   1
  -2  -8   7 7.69976 3.91929   1
  -2   8   6 402.826 13.6522   3
  -2   8   6 435.502 13.0107   5
   2   8  -6 410.915 14.1869   4
  -2  -8   6 420.327 12.0833   1
  -2   8   6 421.630 12.5903   1
   2  -8  -6 459.718 18.1013   4
  -2   8   5 120.314 6.18750   5
   2   8  -5 122.437 7.44907   4
  -2   8   5 132.844 6.02892   1
   2  -8  -5 124.090 9.43432   4
  -2  -8   4 111.754 4.53769   2
   2   8  -4 89.7291 6.40700   4
   2  -8  -4 109.902 8.58358   4
  -2  -8   4 140.864 9.73614   3
  -2   8   4 125.053 4.63821   2
   2  -8  -4 121.029 5.13639   3
  -2   8   3 57.4415 2.38099   2
  -2  -8   3 58.2894 2.43559   2
   2  -8  -3 49.1590 6.13535   4
   2  -8  -3 50.5816 3.80683   3
  -2  -8   3 64.2262 7.04211   3
   2  -8  -2 161.375 9.90262   4
   2  -8  -2 151.169 7.38458   3
  -2  -8   2 152.200 9.64014   3
   2  -8  -1 1.81514 3.65788   4
   2  -8  -1 12.8412 3.63090   3
  -2  -8   1 11.5083 4.26746   3
   2  -8   0 307.401 13.2774   4
   2  -8   0 288.895 11.9080   3
  -2  -8   0 315.650 12.9204   3
  -2  -8  -1 3.22785 2.41562   3
   2  -8   1-1.66483 4.16361   4
   2   8   1 4.83492 3.76753   4
  -2  -8  -2 447.529 13.8730   3
   2  -8   2 462.149 15.9038   4
   2   8   2 411.198 15.9895   3
   2  -8   2 419.507 8.94567   2
   2   8   2 404.402 8.76652   2
   2  -8   3 24.7792 4.20578   4
   2   8   3 35.6088 5.26114   3
  -2  -8  -3 33.6527 3.42176   3
   2  -8   3 29.5784 2.06098   2
   2   8   3 31.0166 2.04266   2
   2   8   4 711.039 15.5135   2
   2  -8   4 704.311 15.5180   2
  -2  -8  -4 746.915 18.3087   3
   2   8   4 697.154 21.8325   3
   2  -8   4 730.780 20.8858   4
   2   8   5 12.9161 4.64054   4
   2  -8   5 9.74483 1.68136   2
   2   8   5 7.91270 1.61940   2
   2   8   5 11.7304 4.37002   3
   2  -8   5 8.92454 3.34555   4
   2  -8   6 391.268 10.8307   2
   2   8   6 366.305 10.6079   2
   2   8   6 393.222 14.9574   3
   2   8   6 388.788 16.8680   4
   2  -8   6 393.473 13.4772   4
   2  -8   7 0.23273 2.31493   4
   2   8   7 1.37414 4.04982   4
   2   8   8 206.684 12.3077   4
   2   8   8 213.027 10.1990   3
   2  -8   8 190.595 8.46845   4
   2   8   9 46.2583 4.92799   3
   2  -8   9 48.1202 3.97132   4
   2   8   9 41.8629 4.46825   5
   2   8   9 39.8297 6.60010   4
   2   8  10 525.818 16.1936   5
   2   8  10 510.170 20.5971   4
   2   8  10 513.060 16.6799   3
   2   8  11 4.16548 2.90638   5
   2   8  11 0.84421 2.38947   3
   2   8  12 380.506 13.3508   5
   2   8  12 349.821 13.2513   3
   2   8  12 373.820 17.8718   4
   2   8  13 7.24182 3.08008   5
   2   8  13 4.50857 2.62622   3
   2   8  13 8.62782 5.77898   4
   2   8  14 76.0326 6.66748   5
   2   8  14 97.6461 10.0790   4
   2   8  14 92.9312 6.45016   3
   2   8  15-2.50184 4.64990   5
   2   8  15 4.46536 5.72071   4
   2   8  15-0.29294 2.42276   3
   2   8  16 20.8193 4.90177   5
   2   8  16 21.7184 3.78936   3
   2   8  16 48.4930 8.16416   4
  -2   8 -16 39.9208 5.12576   5
   2   8  17 16.2567 4.91809   5
   2   8  17 13.4853 3.35584   3
  -2   8 -17 24.3231 4.59655   5
  -2   8 -18 97.0894 6.97530   5
   2   8  18 95.5475 7.15549   3
  -2   8 -19 3.57405 3.87931   5
  -2   8 -20 95.9251 7.10884   5
  -2   8 -21-3.30891 4.53074   5
  -2   8 -22 12.2357 4.84614   5
  -2   8 -23-1.47241 5.09426   5
  -2   8 -24 14.0479 4.84988   5
   2   9 -22 5.85060 5.37899   5
  -2  -9  22-5.52073 9.58746   1
  -2   9  22-4.95016 9.20031   1
  -2   9  21 1.77583 9.13765   1
  -2  -9  21-4.68944 10.1007   1
  -2   9  21 11.3347 3.28856   3
  -2   9  20 7.89133 7.34777   1
  -2  -9  20 7.25604 7.85445   1
   2   9 -20 24.7261 6.22708   5
  -2   9  20 10.9111 3.20074   3
  -2   9  19-6.42054 8.27852   1
  -2  -9  19-5.84135 8.48453   1
  -2   9  19 2.85933 2.56729   3
  -2  -9  18 2.50988 7.60855   1
  -2   9  18 10.6483 6.84259   1
  -2   9  18 10.8225 2.96240   3
  -2  -9  17 0.47355 7.56617   1
  -2   9  17-3.34778 7.78626   1
  -2   9  17 3.80422 2.66953   3
  -2   9  16-1.35088 6.86003   1
  -2  -9  16 5.33509 6.82644   1
  -2   9  16 6.39605 2.56856   3
   2  -9 -16-0.59122 5.14536   4
  -2  -9  15 2.49554 6.53565   1
  -2   9  15 5.91832 6.11211   1
  -2   9  15 14.2768 3.24559   3
   2  -9 -15 8.77865 5.21778   4
   2  -9 -14 17.8774 5.92790   4
  -2  -9  14 23.5952 6.42840   1
  -2   9  14 23.7041 6.23742   1
  -2   9  14 30.9415 3.96898   3
  -2   9  13 27.5383 6.00709   1
  -2  -9  13 31.3974 6.45837   1
  -2   9  13 37.6039 4.31221   3
  -2   9  13 36.4297 5.27667   5
   2  -9 -13 30.0423 6.47695   4
  -2   9  12 5.77236 5.46627   1
  -2  -9  12 7.52202 5.54312   1
  -2   9  12 9.59638 3.83626   5
  -2   9  12 12.1539 3.44609   3
   2  -9 -12 6.12129 4.60510   4
  -2  -9  11-4.15484 5.74687   1
  -2   9  11-1.86771 5.55795   1
   2  -9 -11-1.08708 4.84314   4
  -2   9  11-3.59532 3.93810   3
  -2   9  11 2.83437 2.74630   5
  -2  -9  10 2.12899 5.01772   1
  -2   9  10 1.98025 5.12831   1
  -2   9  10 8.80863 3.09591   5
  -2   9  10 0.27648 3.82933   3
  -2  -9   9 12.6842 4.97015   1
  -2   9   9 5.32308 4.64961   1
  -2   9   9 12.7096 3.01724   5
  -2   9   9 10.8025 4.08871   3
  -2   9   8 15.1508 4.71064   1
  -2  -9   8 18.0163 4.84184   1
  -2   9   8 23.5382 3.38725   5
  -2   9   8 17.9828 4.70981   3
  -2   9   7 100.407 7.25115   3
   2  -9  -7 82.1604 8.25673   4
   2   9  -7 102.980 6.77804   4
  -2   9   7 94.8401 5.96840   5
  -2   9   7 97.8813 6.46849   1
  -2  -9   7 92.8792 6.08418   1
  -2   9   6 16.7266 2.94351   5
  -2   9   6 25.1634 4.41829   1
   2  -9  -5 41.8308 6.56627   4
  -2  -9   5 55.2912 3.84302   2
  -2   9   5 55.9135 3.81835   2
  -2  -9   5 70.9710 8.61847   3
  -2   9   5 50.1452 4.37852   5
  -2   9   4-0.21313 2.25929   5
   2  -9  -4-1.80202 5.38551   4
  -2   9   4-0.06046 1.88060   2
  -2  -9   4-0.73622 2.06888   2
  -2  -9   4 7.87151 6.03645   3
   2  -9  -4 1.70908 1.50679   3
   2  -9  -3 28.8395 3.22998   3
   2  -9  -3 16.1321 5.04895   4
  -2   9   3 21.3221 3.11596   5
  -2  -9   3 32.1995 6.40148   3
   2  -9  -2-0.84239 4.48910   4
  -2  -9   2 1.97159 4.24759   3
   2  -9  -2-0.95764 3.42952   3
   2   9  -2 5.14182 4.25716   4
  -2  -9   1 32.2817 5.39987   3
   2  -9  -1 25.6150 4.68110   3
   2  -9  -1 22.3505 5.02408   4
   2   9  -1 29.8370 5.18268   4
   2  -9   0 5.08195 4.34444   4
   2  -9   0 13.3456 4.32770   3
  -2  -9   0 4.36103 4.13113   3
   2   9   0 12.7305 4.15051   4
   2  -9   1 40.1669 5.64752   4
  -2  -9  -1 39.1390 4.61522   3
   2   9   1 37.5518 5.87120   4
  -2  -9  -2 2.30617 2.41971   3
   2  -9   2-0.35939 4.18477   4
   2   9   3 19.4928 1.90308   2
   2  -9   3 23.9453 1.99979   2
   2   9   3 25.5044 5.97638   3
   2  -9   3 21.2585 4.61078   4
  -2  -9  -3 23.9183 3.32793   3
   2  -9   4 4.43828 1.59405   2
   2   9   4 5.20160 1.60303   2
   2  -9   4 1.30475 3.83322   4
   2   9   4 10.8862 5.22818   3
  -2  -9  -4 7.22696 2.13001   3
   2   9   5 8.10281 4.97389   3
   2   9   5 5.64186 4.87524   4
   2  -9   5 4.62181 3.21391   4
   2   9   5 5.25613 1.40671   2
   2  -9   5 5.22684 1.50157   2
   2   9   6 8.23779 4.96677   4
   2  -9   6 4.04993 2.73218   4
   2   9   6 4.93640 4.28012   3
   2  -9   6 2.73278 1.49866   2
   2   9   6 2.84483 1.44779   2
   2   9   7 0.49895 4.77550   4
   2   9   7-0.15039 1.56796   2
   2  -9   7-0.15005 1.77061   2
   2  -9   7-0.26979 2.81291   4
   2   9   7-0.37388 4.56405   3
   2   9   8 36.9368 3.43753   2
   2  -9   8 39.1077 3.49182   2
   2   9   8 39.4833 5.88002   3
   2  -9   8 43.9672 4.37851   4
   2   9   8 38.9915 7.07046   4
   2   9   9 78.4397 7.27829   3
   2  -9   9 75.2146 5.30852   4
   2   9   9 87.7287 9.31882   4
   2   9  10 72.0969 9.08415   4
   2   9  10 77.2539 6.61602   3
   2   9  11 16.6977 6.60235   4
   2   9  11 14.3371 3.74492   3
   2   9  11 16.7443 3.77491   5
   2   9  12 50.0243 7.95801   4
   2   9  12 41.6830 5.05515   3
   2   9  12 41.7078 4.78547   5
   2   9  13 0.29415 2.60070   5
   2   9  13-1.00270 2.81319   3
   2   9  14 0.67071 2.56835   3
   2   9  14 4.60437 3.05368   5
   2   9  14 10.5997 6.07062   4
   2   9  15 2.92931 4.46664   5
   2   9  15 12.1663 3.54674   3
   2   9  15 17.9112 6.85900   4
   2   9  16 16.3812 4.93992   5
   2   9  16 15.3844 3.61494   3
   2   9  17-1.74595 2.67382   3
  -2   9 -17 8.69270 4.18991   5
   2   9  18 7.14228 3.32949   3
  -2   9 -18 12.7188 4.45685   5
   2   9  19 4.79627 3.48529   3
  -2   9 -19 7.27805 4.39556   5
   2   9  20 9.85551 3.67921   3
  -2   9 -20 6.93102 4.30247   5
   2   9  21 1.97645 3.41205   3
  -2   9 -21-3.02800 4.80061   5
   2   9  22 3.27945 3.65265   3
  -2   9 -22-1.70657 4.82909   5
  -2   9 -23-4.38939 5.44107   5
   2  10 -22 84.4167 8.30203   5
  -2 -10  22 62.3357 11.4445   1
  -2  10  22 53.6420 10.5956   1
   2  10 -21 3.82235 5.82426   5
  -2  10  21 0.58254 8.41893   1
  -2 -10  21-1.71941 9.64803   1
  -2  10  20 31.1191 9.00442   1
  -2 -10  20 37.7343 9.46019   1
  -2  10  19 2.29295 2.91881   3
  -2 -10  19-3.11219 7.98459   1
  -2  10  19 1.58452 7.58849   1
  -2  10  18 69.9322 6.31593   3
  -2  10  18 79.6324 10.0589   1
  -2 -10  18 70.2062 10.0118   1
  -2  10  17-2.36673 6.95991   1
  -2 -10  17-6.01462 7.46262   1
  -2  10  17-0.31972 2.84890   3
  -2  10  16 144.827 8.74349   3
  -2 -10  16 134.247 11.2186   1
  -2  10  16 133.856 11.2076   1
  -2  10  16 138.548 9.46924   5
  -2  10  15-0.31862 3.07004   3
   2 -10 -15-3.11814 5.42707   4
  -2  10  15-2.65344 4.69449   5
  -2 -10  15-5.26894 6.58335   1
  -2  10  15-2.92689 6.31932   1
  -2  10  14 130.164 10.1991   1
  -2 -10  14 150.547 10.7254   1
   2 -10 -14 129.409 11.6266   4
  -2  10  14 142.139 8.87042   3
  -2  10  14 152.283 9.22138   5
  -2  10  13-2.25718 4.40809   3
  -2  10  13-3.97264 4.37751   5
   2 -10 -13 1.21468 4.88659   4
  -2 -10  13-0.69072 5.63556   1
  -2  10  13 6.52410 5.31424   1
  -2  10  12 40.4224 5.61917   3
  -2  10  12 38.4121 5.13021   5
   2 -10 -12 48.3246 7.28895   4
  -2 -10  12 39.6773 6.39195   1
  -2  10  12 42.4900 6.65396   1
  -2 -10  11 11.6240 5.03677   1
  -2  10  11 10.6843 4.89307   1
  -2  10  11 14.6897 3.49881   5
  -2  10  11 6.70870 4.13727   3
  -2  10  10 8.55480 4.24899   3
  -2  10  10 11.4791 3.30443   5
  -2  10  10 7.43743 5.16023   1
  -2 -10  10 9.04436 4.84410   1
  -2  10   9 13.0984 4.84069   3
  -2  10   9 8.03094 4.96960   1
  -2 -10   9 13.0903 4.90313   1
  -2  10   9 7.85196 2.95421   5
  -2  10   8 97.1389 7.66924   3
   2 -10  -8 83.7495 9.00002   4
  -2  10   8 76.9876 5.74079   5
  -2 -10   8 92.8524 6.44890   1
  -2  10   8 86.2147 6.61039   1
  -2  10   7-0.48532 2.30704   5
   2 -10  -7-2.13315 4.96622   4
  -2 -10   6 168.803 12.7211   3
  -2  10   6 134.050 7.28291   5
   2 -10  -6 123.643 10.1530   4
  -2  10   6 132.184 5.71281   2
  -2 -10   6 142.916 5.88350   2
  -2  10   5-0.23511 2.66298   5
   2 -10  -5 1.51426 3.57225   4
  -2 -10   5 10.2980 6.65988   3
  -2  10   5 2.07341 2.20636   2
  -2 -10   5 3.43999 2.46621   2
   2  10  -4 41.7397 6.03899   4
  -2 -10   4 39.5927 7.57104   3
   2 -10  -4 30.9173 5.76908   4
   2 -10  -4 30.8430 3.10459   3
  -2  10   4 31.8488 3.83021   5
  -2 -10   3 1.79178 5.35502   3
   2  10  -3 10.9646 4.72124   4
   2 -10  -3-1.42957 5.07890   4
   2 -10  -3 2.77008 2.23439   3
  -2  10   3 0.69983 2.55246   5
  -2 -10   2 66.4285 7.60227   3
   2 -10  -2 68.7357 7.69080   4
   2  10  -2 79.1111 7.72897   4
   2 -10  -2 68.1257 5.59974   3
  -2  10   2 64.5598 5.01294   5
   2 -10  -1 26.3174 5.54413   4
   2  10  -1 41.5638 6.40355   4
  -2 -10   1 34.4948 6.01712   3
   2 -10  -1 35.6595 5.21940   3
   2 -10   0 155.815 10.6575   4
  -2 -10   0 173.601 10.2219   3
   2 -10   0 163.244 9.77437   3
   2  10   0 173.959 11.1918   4
   2 -10   1 15.7021 5.43439   3
   2 -10   1 12.0131 4.22709   4
  -2 -10  -1 11.3335 3.43444   3
   2  10   1 16.7905 5.67879   4
   2  10   2 347.337 16.1131   4
   2 -10   2 307.822 14.2634   4
  -2 -10  -2 318.792 12.3816   3
   2 -10   2 338.445 14.8893   3
  -2 -10  -3 29.5598 3.76367   3
   2 -10   3 25.5251 4.63848   4
   2  10   4 174.700 11.4245   3
  -2 -10  -4 170.204 7.76410   3
   2 -10   4 165.309 9.77878   4
   2 -10   4 165.590 4.63595   2
   2  10   4 159.372 4.44067   2
   2  10   4 152.768 5.39822   1
   2 -10   4 146.572 4.70157   1
   2 -10   5 52.8187 3.11912   2
   2  10   5 68.1554 3.37051   2
   2 -10   5 54.2861 5.82643   4
   2  10   5 58.2531 5.25771   5
   2  10   5 65.1723 8.15067   3
   2 -10   6 17.3168 3.83302   4
   2  10   6 23.2096 6.01584   3
   2  10   6 18.4236 6.21853   4
   2  10   6 12.1929 3.30102   5
   2 -10   6 16.8042 2.19609   2
   2  10   6 17.7284 2.11467   2
   2  10   7 2.99208 5.04384   3
   2  10   7 4.32684 5.51092   4
   2 -10   7-1.53199 3.26559   4
   2  10   7-0.54009 1.59330   2
   2 -10   7 0.27025 1.52297   2
   2  10   8 88.7723 9.51044   4
   2  10   8 75.4795 8.11058   3
   2 -10   8 82.9109 6.21838   4
   2  10   8 84.6355 4.76018   2
   2 -10   8 79.9453 4.64642   2
   2  10   9 5.12917 5.90857   4
   2  10   9-0.94034 2.36078   2
   2  10   9-4.61776 4.86600   3
   2  10  10 230.451 14.5100   4
   2  10  10 228.527 9.13304   2
   2  10  10 221.734 12.4308   3
   2  10  11-2.87656 4.95431   3
   2  10  11 9.51723 6.09641   4
   2  10  12 134.271 9.38136   3
   2  10  12 128.674 11.5018   4
   2  10  13 15.4585 4.18927   3
   2  10  13 20.4073 6.94251   4
   2  10  14 21.7436 4.63064   3
   2  10  14 31.8325 4.78092   5
   2  10  14 41.4132 8.50814   4
   2  10  15 3.14814 3.47971   3
   2  10  16 30.5920 5.07338   3
   2  10  17 1.60027 3.45480   3
  -2  10 -17 15.6864 4.84088   5
   2  10  18 109.563 8.54709   3
  -2  10 -18 108.183 7.53608   5
   2  10  19 11.2289 3.93451   3
  -2  10 -19 17.5491 4.84364   5
   2  10  20 100.327 8.57152   3
  -2  10 -20 115.399 7.87917   5
   2  10  21-1.30370 4.04700   3
  -2  10 -21-2.76181 4.58872   5
  -2  10 -22 22.6966 5.20550   5
  -2 -11  22-2.90177 9.25050   1
   2  11 -21 18.1777 6.55933   5
  -2 -11  21 10.0009 8.77280   1
  -2  11  21 3.42620 8.60951   1
  -2 -11  20 7.41918 8.44716   1
  -2  11  20 1.63343 7.98340   1
  -2  11  19-2.59121 8.01882   1
  -2 -11  19-5.02292 8.70705   1
  -2  11  18-3.93355 7.58849   1
  -2 -11  18-1.42669 7.47012   1
  -2  11  17 5.61869 4.70220   3
  -2 -11  17-1.34135 7.73479   1
  -2  11  17 1.86104 7.53982   1
  -2  11  16-3.71715 4.99804   3
  -2  11  16 0.43768 6.19477   1
  -2 -11  16-4.60185 6.84240   1
  -2  11  15 2.57030 4.31389   3
  -2 -11  15 3.10956 6.16568   1
  -2  11  15-1.23280 6.84264   1
  -2  11  14 6.68285 4.61529   5
  -2  11  14 11.6496 4.72928   3
  -2 -11  14 13.2846 6.30125   1
  -2  11  14 6.50061 5.81221   1
   2 -11 -14 9.15611 5.41139   4
  -2  11  13 6.04869 4.32482   5
   2 -11 -13 3.87701 5.00012   4
  -2  11  13 6.73685 5.72013   1
  -2 -11  13 8.20355 5.67752   1
  -2  11  13 6.83835 4.44853   3
  -2  11  12 12.1269 4.79835   3
  -2  11  12 13.2524 3.43109   5
  -2  11  12 7.45622 5.04417   1
  -2 -11  12 9.78501 5.45656   1
   2 -11 -12 1.27179 4.87179   4
  -2  11  11 29.4810 5.52240   3
  -2  11  11 24.9437 5.63085   1
  -2  11  11 31.0450 4.48761   5
  -2 -11  11 28.2124 5.69550   1
  -2  11  10 51.1466 5.07544   5
  -2  11  10 51.3003 6.52760   3
  -2 -11  10 43.7280 5.63304   1
  -2  11  10 51.1659 6.26326   1
  -2  11   9 1.62409 2.83874   5
  -2  11   9 7.34596 4.34603   1
  -2 -11   9 11.4317 4.30457   1
   2 -11  -9-2.40964 5.36801   4
  -2  11   8 36.0811 4.39535   5
   2 -11  -8 36.4606 6.78423   4
   2 -11  -7 3.44601 4.99901   4
  -2 -11   7 5.28279 3.28688   2
  -2  11   7 4.31799 3.15038   2
  -2  11   7 5.74078 2.76801   5
   2 -11  -6-1.68122 4.50894   4
  -2 -11   6 0.07439 2.56464   2
  -2  11   6 0.07300 2.43772   2
  -2 -11   6 6.53385 6.96586   3
  -2  11   6 0.25681 2.53854   5
   2 -11  -5-0.54629 4.86773   4
  -2  11   5 2.04058 2.67463   5
  -2  11   4 55.9372 5.17142   5
   2 -11  -4 56.7038 4.26478   3
   2 -11  -4 59.4807 7.65608   4
   2  11  -4 78.5658 8.10633   4
  -2 -11   4 56.5961 8.86583   3
   2 -11  -3 8.76368 2.68943   3
   2 -11  -3 1.03125 4.48952   4
  -2 -11   3 14.1808 6.42123   3
  -2  11   3 8.91046 2.91421   5
   2 -11  -2 2.74022 2.75986   3
   2 -11  -2 7.50990 4.62990   4
  -2 -11   2 0.44398 5.82684   3
  -2  11   2 1.75647 2.41852   5
  -2 -11   1 0.41374 5.78534   3
   2 -11  -1 7.09234 4.14173   3
   2 -11  -1 6.30266 4.48483   4
   2 -11   0 25.7777 5.50128   4
   2 -11   0 21.4434 5.15553   3
   2  11   0 30.7239 7.07371   4
  -2 -11   0 28.9799 4.96605   3
  -2 -11  -1 42.3816 5.22340   3
   2  11   1 50.4955 7.60339   4
   2 -11   1 48.9865 7.45650   3
   2 -11   1 43.4510 6.47481   4
   2 -11   2 30.1792 6.68051   3
  -2 -11  -2 23.5408 3.94255   3
   2 -11   2 23.1242 5.32376   4
   2  11   2 33.1617 6.75798   4
   2 -11   3-2.51269 4.24192   4
  -2 -11  -3-0.26185 2.48952   3
   2 -11   3 14.1350 6.72909   3
   2  11   3 7.85622 5.78838   4
  -2 -11  -4 92.2194 5.98624   3
   2 -11   4 92.6586 7.89150   4
   2  11   4 77.2184 6.30633   5
   2  11   5 2.02282 2.63662   1
   2 -11   5 5.00467 2.02996   1
   2  11   5-1.54763 3.15507   5
   2 -11   5-2.29577 4.03493   4
   2  11   5 9.93969 1.67452   2
   2 -11   5 6.73288 1.83452   2
   2 -11   6 6.58604 2.81512   1
   2  11   6 5.04339 2.95765   1
   2  11   6 11.2142 6.26193   3
   2  11   6 7.88700 1.87721   2
   2 -11   6 3.73044 1.82930   2
   2  11   6 4.35630 3.03892   5
   2 -11   6 6.88415 3.44620   4
   2  11   7 13.1017 3.37126   5
   2 -11   7 14.6393 3.73468   4
   2 -11   7 11.4646 3.37708   1
   2  11   7 18.4062 5.97613   3
   2  11   7 22.6851 6.52991   4
   2  11   7 16.2117 2.23221   2
   2 -11   7 16.4560 2.16255   2
   2  11   8 9.51416 6.05897   4
   2 -11   8 1.14686 1.60819   2
   2  11   8 1.00519 1.66471   2
   2  11   8 2.47772 2.84341   5
   2  11   8 1.89190 5.14830   3
   2  11   9 13.9663 6.07734   4
   2  11   9 5.20499 5.17725   3
   2  11   9 5.27434 3.12435   5
   2 -11   9 2.86754 1.79863   2
   2  11   9 1.35839 1.93285   2
   2  11  10 11.1688 6.39674   4
   2  11  10 2.35254 5.27793   3
   2  11  10 3.90779 2.14992   2
   2  11  11-4.68061 5.73706   3
   2 -11  11 0.22140 2.22919   2
   2  11  11-0.88645 2.37462   2
   2  11  12 38.0678 8.12363   4
   2  11  12 38.4257 6.72241   3
   2  11  12 38.2614 4.23832   2
   2 -11  12 32.3279 4.02308   2
   2 -11  13-1.92699 2.68705   2
   2  11  13-1.88830 2.89055   2
   2  11  14-1.85083 5.41200   3
   2  11  15 0.45947 4.70917   3
   2  11  16-0.45800 3.75393   3
   2  11  17 3.23122 3.88565   3
  -2  11 -18 10.7410 4.75799   5
   2  11  18-0.93091 3.78069   3
  -2  11 -19 4.62094 4.86319   5
   2  11  19 4.23307 4.22368   3
  -2  11 -20 5.76286 4.89139   5
  -2  11 -21 1.11047 4.76314   5
  -2 -12  21 3.72628 8.50545   1
  -2 -12  20 21.2909 9.26436   1
  -2 -12  19 2.40329 7.86137   1
  -2 -12  18 41.2427 9.04513   1
  -2  12  17-0.90484 6.89225   1
  -2 -12  17 5.95034 6.95147   1
  -2  12  16 88.4446 9.69612   1
  -2 -12  16 94.3923 9.83502   1
  -2  12  15-1.18817 4.67354   3
  -2  12  15 0.39745 5.84384   1
  -2 -12  15-0.36685 5.95874   1
  -2 -12  14 130.563 9.85116   1
  -2  12  14 129.477 10.1241   1
  -2  12  14 131.157 9.69757   3
  -2  12  13-4.98377 4.96738   5
  -2  12  13 3.45273 5.03459   3
  -2  12  13-1.35465 5.35893   1
  -2 -12  13 6.06297 5.50518   1
  -2  12  12 141.129 9.88658   3
  -2  12  12 138.225 8.42073   5
  -2 -12  12 138.688 8.89455   1
  -2  12  12 131.269 8.97223   1
  -2  12  11 0.30309 2.80326   5
  -2  12  11 8.34839 5.43159   1
  -2 -12  11 10.7987 5.22811   1
  -2  12  10 83.0451 6.55670   5
  -2  12  10 94.7947 7.10868   1
   2 -12  -9-0.64051 4.95542   4
  -2  12   9 2.88376 2.95603   5
  -2  12   9 2.23060 3.76055   2
   2 -12  -8 214.186 14.3903   4
  -2 -12   8 183.967 14.3331   3
  -2  12   8 188.765 9.30952   5
  -2 -12   8 188.943 6.90879   2
  -2  12   8 182.731 6.91229   2
  -2 -12   7 10.2035 7.23621   3
  -2  12   7 1.44804 1.18745   2
  -2 -12   7 1.28081 1.16384   2
  -2  12   7 1.95581 2.96190   5
  -2  12   7-0.13696 2.09339   2
  -2 -12   7 1.49106 2.37638   2
   2 -12  -7 1.23070 4.71173   4
   2 -12  -6 534.998 23.0211   4
  -2 -12   6 515.966 22.3159   3
  -2  12   6 520.687 16.6489   5
   2 -12  -5 12.3148 5.57868   4
  -2  12   5 9.90095 3.30768   5
  -2 -12   5 15.4799 7.07565   3
   2 -12  -4 386.420 18.8350   4
  -2 -12   4 372.711 18.1752   3
   2 -12  -4 377.961 12.2127   3
  -2  12   4 378.539 13.6977   5
   2 -12  -3 27.7755 3.74640   3
   2 -12  -3 16.1139 5.47528   4
  -2  12   3 27.1086 4.12769   5
  -2 -12   3 20.8127 6.06452   3
  -2  12   2 185.258 9.14496   5
   2 -12  -2 179.304 12.6799   4
  -2 -12   2 197.633 12.4929   3
   2  12  -2 192.866 12.5172   4
   2 -12  -2 219.240 10.0951   3
  -2 -12   1 0.86020 5.16399   3
   2 -12  -1 1.66429 4.39961   3
   2 -12  -1 4.19222 4.48657   4
  -2  12   1 3.48637 2.73345   5
  -2 -12   0 221.879 11.8173   3
   2 -12   0 219.902 11.9812   3
   2  12   0 210.716 13.4604   4
   2 -12   0 217.132 13.2771   4
  -2 -12  -1 8.68391 3.45820   3
   2 -12   1 7.36542 4.60713   4
   2  12   1 17.0158 6.49275   4
   2 -12   1 3.71314 5.26054   3
   2 -12   2 338.010 16.2913   4
   2 -12   2 348.399 16.2931   3
  -2 -12  -2 355.641 13.6985   3
   2  12   2 347.174 17.3228   4
   2 -12   3-1.82252 4.38996   4
   2  12   3 7.30170 6.23849   4
  -2 -12  -3 1.10269 2.34035   3
   2 -12   4 262.110 14.9060   3
   2  12   4 262.019 15.5650   4
   2 -12   4 263.469 13.6816   4
   2  12   4 267.767 12.0463   5
  -2 -12  -4 277.965 10.9114   3
   2 -12   5-0.83351 3.68478   4
   2  12   5 0.66498 2.93976   5
   2  12   6 117.617 8.04038   5
   2 -12   6 123.383 8.93339   4
   2  12   6 118.793 4.69990   1
   2  12   6 107.954 3.48946   2
   2 -12   6 114.614 3.73755   2
   2  12   7 1.42799 3.08903   1
   2 -12   7 5.04469 2.85068   1
   2 -12   7 1.32433 1.87091   2
   2  12   7 3.56244 1.86223   2
   2  12   7 2.98119 3.08514   5
   2 -12   8 159.980 7.07621   1
   2  12   8 166.474 7.77669   1
   2  12   8 148.240 11.6449   3
   2  12   8 162.236 12.9269   4
   2 -12   8 152.756 5.99951   2
   2  12   8 165.279 6.11877   2
   2  12   8 164.027 9.26834   5
   2  12   9 66.1120 8.77783   3
   2 -12   9 69.0414 5.65910   1
   2  12   9 67.9769 5.96415   1
   2  12   9 54.8389 5.70419   5
   2  12   9 76.4157 4.38560   2
   2 -12   9 67.4719 4.16142   2
   2  12   9 78.0484 10.0022   4
   2  12  10 157.186 12.0310   3
   2  12  10 157.623 9.08883   5
   2  12  10 145.271 12.6101   4
   2 -12  10 147.064 8.29467   1
   2  12  10 151.979 8.74191   1
   2  12  10 147.846 6.65431   2
   2  12  11 11.5633 2.67186   2
   2  12  11 13.4058 3.80211   5
   2 -12  11 11.0982 4.75935   1
   2  12  11 10.3673 4.95627   1
   2  12  11 10.3795 5.88160   3
   2 -12  12 98.0292 5.99025   2
   2  12  12 92.1842 5.87283   2
   2 -12  12 87.1150 7.64368   1
   2  12  12 91.8591 8.17940   1
   2  12  12 89.8849 9.54078   3
   2 -12  13-3.27472 6.03446   1
   2  12  13-5.19574 6.31656   3
   2 -12  13-1.50016 2.85854   2
   2  12  13-1.74528 2.81029   2
   2 -12  14 43.3181 7.01756   1
   2  12  14 51.6172 7.96697   3
   2 -12  14 54.8590 5.22938   2
   2  12  14 43.4335 4.81974   2
   2 -12  15-3.87234 6.69875   1
   2  12  15-2.60964 5.99459   3
   2  12  15-0.59270 3.10725   2
   2 -12  16 53.6132 8.37953   1
   2  12  16 57.0746 5.84571   2
   2 -12  16 70.2365 6.51485   2
   2  12  16 42.1269 7.80803   3
   2 -12  17-1.33153 7.89429   1
   2  12  17 0.46421 7.36348   1
   2  12  17-4.22003 6.97154   3
   2 -12  17 0.71861 3.46187   2
   2 -12  18 63.5169 9.53035   1
   2 -12  18 70.7436 7.24107   2
   2 -12  19-4.97006 8.89094   1
   2 -12  19-2.48424 4.52997   2
  -2  12 -19 4.15592 5.13296   5
   2 -12  20 60.5932 10.0723   1
  -2 -13  18 8.06277 7.86300   1
  -2 -13  17 5.14394 7.22606   1
  -2 -13  16 29.9671 7.81825   1
  -2 -13  15 10.9901 6.82931   1
  -2 -13  14 9.33720 6.14924   1
  -2  13  13 4.34163 5.69526   1
  -2 -13  13 9.70060 5.84461   1
  -2  13  12 13.5189 5.70126   1
  -2 -13  11 15.7237 9.04150   3
  -2  13  11 5.42209 3.56203   5
   2 -13 -10-0.68873 5.59350   4
  -2  13  10 3.72986 3.22255   5
  -2 -13  10 0.91113 1.68393   2
  -2  13  10 1.04753 1.68161   2
  -2  13  10 2.35376 3.68710   2
  -2 -13  10 1.21739 3.75317   2
   2 -13  -9-1.35533 6.03822   4
  -2  13   9 1.83202 2.98043   5
  -2 -13   9 5.40793 8.04649   3
  -2  13   9-2.53098 1.80357   2
  -2 -13   9-2.05647 1.80737   2
  -2 -13   9 1.00591 3.16627   2
  -2  13   9 0.44695 2.99971   2
   2 -13  -8 15.9648 5.93349   4
  -2  13   8 16.5726 1.59127   2
  -2 -13   8 19.9382 1.86505   2
  -2 -13   8 26.7938 8.99609   3
  -2 -13   8 14.4603 1.31664   2
  -2  13   8 13.6509 1.23945   2
  -2  13   8 19.8237 3.96521   5
  -2  13   7 4.46474 2.83007   5
  -2 -13   7 6.29275 7.22758   3
   2 -13  -7-3.25630 5.75822   4
  -2  13   6 23.2066 3.94963   5
  -2 -13   6 36.7522 8.59141   3
   2 -13  -6 28.0784 6.63194   4
  -2  13   5-2.33330 3.22378   5
  -2 -13   5-5.15591 6.73050   3
   2 -13  -4 74.8472 9.03674   4
  -2 -13   4 57.1404 8.74560   3
   2 -13  -4 74.8598 5.20499   3
  -2  13   4 74.1657 6.24454   5
   2 -13  -3 5.33807 4.90625   4
  -2 -13   3 1.02629 5.92164   3
   2 -13  -3 6.55240 2.65860   3
  -2  13   3 5.26668 2.85746   5
  -2  13   2 2.93210 2.78811   5
   2 -13  -2 2.30946 4.98395   4
   2 -13  -2 4.13937 2.88644   3
  -2 -13   2 1.43738 5.80086   3
   2 -13  -1 4.06781 3.47450   3
  -2 -13   1 3.06609 3.55751   3
  -2  13   1 0.86896 2.75407   5
   2 -13   0 131.163 10.9366   4
  -2 -13   0 145.255 9.70122   3
   2 -13   0 139.552 9.79235   3
   2 -13   1 1.05340 4.80064   4
   2 -13   1 2.13759 5.28304   3
   2  13   1 14.7392 6.51140   4
  -2 -13  -1 4.29571 2.90816   3
   2 -13   2 7.12110 4.13208   4
   2 -13   2 3.70011 5.31303   3
   2  13   2 15.7284 6.96449   4
  -2 -13  -2 3.85745 2.61245   3
   2 -13   3-0.49646 5.56861   3
  -2 -13  -3-1.15117 2.50463   3
   2 -13   3-5.87506 4.86986   4
   2  13   3-2.77833 3.51790   5
   2 -13   4 14.6967 6.71774   3
   2  13   4 22.0552 6.87428   4
  -2 -13  -4 10.4442 2.87583   3
   2 -13   4 9.39513 4.37873   4
   2  13   4 8.44190 3.43857   5
   2 -13   5 17.0869 7.28611   3
   2  13   5 21.9106 7.29079   4
   2 -13   5 2.24063 4.23420   4
   2  13   5 8.84904 3.48025   5
   2  13   6 29.9947 4.68223   5
   2 -13   6 41.2369 8.88003   3
   2  13   7-2.45197 3.54833   5
   2  13   8 74.5212 6.61731   5
   2 -13   8 71.5443 3.64649   2
   2  13   8 68.6114 3.43060   2
   2  13   8 70.1475 4.92385   1
   2 -13   8 74.9556 4.19657   1
   2  13   9-0.56361 3.84542   1
   2 -13   9-1.35266 2.61067   2
   2  13   9-2.91480 2.51474   2
   2 -13   9 1.49364 3.42707   1
   2  13   9 1.39064 3.09779   5
   2  13  10 1.75160 3.30872   5
   2  13  10 1.82986 4.45141   1
   2 -13  10 4.43873 4.05308   1
   2  13  10 13.2497 7.11571   3
   2 -13  10 3.43738 1.99703   2
   2  13  10 5.24142 2.08159   2
   2  13  11 7.25490 6.55634   3
   2  13  11-3.70817 4.81893   1
   2 -13  11-1.15541 4.51107   1
   2  13  11 1.22344 2.09828   2
   2  13  12 2.24770 5.79258   3
   2  13  12-5.06443 5.24727   1
   2 -13  12-1.86087 5.02046   1
   2 -13  12 0.39537 2.23873   2
   2  13  13 0.56460 5.91985   3
   2 -13  13 2.09132 5.37518   1
   2 -13  13 2.88676 2.41746   2
   2 -13  14 5.94098 2.92252   2
   2 -13  14 3.30226 5.65472   1
   2  13  14 5.10236 6.57209   3
   2 -13  15 1.36139 2.74151   2
   2 -13  15 0.35996 6.40230   1
   2  13  15-1.69940 6.65502   3
   2 -13  16 2.68179 3.24368   2
   2  13  16 0.57020 6.60952   3
   2 -13  16 2.71947 6.86986   1
   2 -13  17-3.33124 7.61795   1
  -2 -14  12 63.9333 5.84007   2
  -2 -14  12 60.0957 3.92912   2
  -2 -14  11 3.52097 3.87915   2
  -2 -14  11 2.65740 1.61088   2
  -2 -14  10 20.7396 3.26176   2
  -2 -14  10 20.3707 2.01070   2
  -2  14   9 4.81888 3.36915   5
  -2 -14   9 2.11574 7.18636   3
  -2  14   8 20.2492 4.12299   5
  -2 -14   8 19.6767 8.42479   3
  -2  14   7-0.94395 3.07122   5
  -2 -14   7 0.65170 6.94578   3
  -2  14   6 23.2670 4.20104   5
  -2 -14   6 18.0208 7.62539   3
   2 -14  -6 17.4942 5.86670   4
   2 -14  -5-0.65851 5.29829   4
  -2  14   5 1.85481 2.95879   5
  -2 -14   5-6.49647 7.26825   3
  -2 -14   4 11.1847 6.51810   3
   2 -14  -4 9.00667 5.51505   4
  -2  14   4 21.5858 4.07151   5
   2 -14  -4 17.1105 3.04999   3
  -2 -14   3 0.52698 6.29999   3
   2 -14  -3 0.62777 4.65457   4
   2 -14  -3 3.90637 2.54263   3
  -2  14   3 4.96289 3.06673   5
  -2  14   2 15.8539 3.85005   5
   2 -14  -2 20.9619 3.86846   3
  -2 -14   2 8.24719 5.52629   3
   2 -14  -2 9.78741 4.97489   4
  -2  14   1 5.87493 3.00449   5
   2 -14  -1 11.8919 5.50118   4
   2 -14  -1 13.3664 3.75434   3
  -2 -14   1 16.7563 4.60132   3
   2 -14   0 3.46232 4.94104   4
  -2 -14   0 6.46497 3.81678   3
   2 -14   0 5.48115 4.19634   3
  -2  14   0 6.43519 3.03087   5
   2 -14   1-2.23502 5.12956   4
  -2 -14  -1 0.36347 3.16301   3
  -2 -14  -2 20.4568 4.21564   3
   2 -14   2 10.4514 5.68668   3
   2 -14   2 16.1854 5.24041   4
   2 -14   3 5.63023 5.90608   3
  -2 -14  -3 5.68725 2.78801   3
   2 -14   3-0.51935 4.66335   4
   2  14   3 1.48411 3.22921   5
   2 -14   4 31.1738 7.92451   3
   2  14   4 32.8521 5.03467   5
   2 -14   5 34.6057 8.47675   3
   2  14   5 32.8899 5.00838   5
   2 -14   6 57.4715 9.85356   3
   2  14   6 37.0986 5.30150   5
   2  14   7 1.46862 3.49090   5
   2 -14   7 9.43935 8.14052   3
   2 -14   8 77.5095 11.3725   3
   2 -14   9 10.3213 2.09327   2
   2 -14  10 95.3401 5.43131   1
   2 -14  10 76.4946 4.25684   2
   2 -14  11-1.15124 3.05522   2
   2 -14  11 6.55237 4.38522   1
   2  14  12 68.9959 9.87872   3
   2 -14  12 56.7653 6.34577   1
   2 -14  13 1.28765 5.14754   1
   2  14  13 14.1846 8.02704   3
  -2 -15   7-1.33326 7.14304   3
  -2  15   7 1.31775 3.08943   5
  -2 -15   6-7.63223 8.04534   3
  -2  15   6-0.65424 3.25398   5
  -2 -15   5-1.80869 7.17642   3
  -2  15   5 1.94311 3.09969   5
  -2  15   4 43.1008 5.30354   5
  -2 -15   4 31.9490 7.49718   3
   2 -15  -4 44.8343 4.39544   3
  -2 -15   3 1.58676 5.90411   3
   2 -15  -3 4.22324 2.59379   3
  -2  15   3 5.22291 3.22757   5
   2 -15  -3 2.63004 5.67590   4
  -2 -15   2-0.48394 4.10824   3
   2 -15  -2 0.30211 2.94878   3
  -2  15   2 1.30696 3.34877   5
   2 -15  -2-2.56316 5.83988   4
  -2 -15   1-0.44418 4.25133   3
   2 -15  -1 2.40319 3.15175   3
  -2  15   1 0.32771 3.79865   5
  -2 -15   0 2.43964 3.48098   3
   2 -15   0 1.16516 3.88703   3
  -2  15   0 1.62460 3.19185   5
   2 -15   1 0.43908 5.51168   3
  -2 -15  -1 1.84451 3.60095   3
  -2  15  -1 3.54308 3.30142   5
  -2 -15  -2 21.4817 4.16066   3
   2 -15   2 14.9961 5.91446   3
   2  15   2 17.9755 4.58256   5
  -2 -15  -3-0.61553 2.94579   3
   2  15   3-1.96091 3.87682   5
   2 -15   3-3.63788 7.08123   3
   2  15   4 47.2695 6.12664   5
   2 -15   4 55.1661 8.90368   3
   2 -15   5 1.77700 6.70810   3
   2 -15   6 4.37093 7.00413   3
   2 -15   7 14.4219 8.13639   3
   2 -15   8-3.41225 7.31279   3
  -2 -16   4 117.679 11.3892   3
  -2  16   4 139.650 8.89320   5
   2 -16  -3 5.06749 2.73484   3
  -2 -16   3 4.18305 4.87004   3
  -2  16   3 4.74346 3.68895   5
   2 -16  -2 175.928 9.38486   3
  -2 -16   2 185.248 12.3988   3
  -2  16   2 195.714 10.4568   5
   2 -16  -1-0.34029 3.05537   3
  -2 -16   1-1.77626 4.13534   3
  -2  16   1 0.34110 3.57638   5
   2 -16   0 173.620 10.5798   3
  -2 -16   0 176.012 10.9460   3
  -2  16   0 189.241 10.3378   5
  -2 -16  -1 3.32693 3.69973   3
   2 -16   1 1.29021 4.06123   3
  -2  16  -1 2.36913 3.38739   5
  -2 -16  -2 122.727 8.26195   3
   2 -16   2 98.7258 9.95769   3
  -2  16  -2 113.577 8.03225   5
  -2 -16  -3 0.31566 2.96016   3
   2 -16   3-2.09889 6.66270   3
   2 -16   4 90.0010 10.1485   3
   2 -16   5-3.00247 7.14798   3
   2 -16   6 99.3384 11.8008   3
   2 -17  -3 1.33895 2.51138   3
   2 -17  -2-0.59167 2.81256   3
   2 -17  -1 0.66788 3.19623   3
  -2 -17   0 6.40662 4.03373   3
   2 -17   0 8.25402 3.84745   3
  -2 -17  -1 21.6807 4.44200   3
   2 -17   1 25.1683 5.21382   3
  -2  17  -1 11.2811 4.09904   5
  -2 -17  -2 1.02443 2.99549   3
   2 -17   2-1.40210 4.41320   3
  -2  17  -2-1.05084 3.56912   5
   2 -17   3-4.14414 7.42062   3
  -2  17  -3-1.73837 3.72561   5
   2 -17   4-5.61008 7.49233   3
   3   0 -24 1.80243 3.56357   5
   3   0 -23 3.44621 3.38579   5
   3   0 -22 19.1670 4.41081   5
   3   0 -21 4.11842 3.65611   5
   3   0 -20 314.011 13.0727   5
   3   0 -19-1.76844 4.23475   5
   3   0 -18-2.54255 4.23540   5
   3   0 -17-1.06989 3.91054   5
   3   0 -16 61.6951 5.95087   5
   3   0 -15-1.53620 2.22597   4
   3   0 -14 25.2850 3.21758   4
   3   0 -13-1.63693 2.55862   4
   3   0 -12 3.11574 2.12237   4
   3   0 -11 0.81418 2.00405   4
   3   0 -10 306.981 9.61687   4
   3   0  -9 2.10647 2.32239   5
   3   0  -8 13.8154 2.52774   5
   3   0  -7 2.95884 2.19286   5
  -3   0   7-1.90595 3.10505   1
  -3   0   6-0.37042 3.24296   1
  -3   0   5-0.80501 3.71973   1
  -3   0   4 36.2482 3.80970   1
  -3   0   3 4.95731 2.21591   1
  -3   0   2 44.7582 2.78468   2
  -3   0   2 48.0201 2.49177   3
  -3   0   1-0.86704 1.18165   2
  -3   0   1-0.09340 0.52126   3
  -3   0   0 40.7916 2.16596   2
  -3   0  -1-0.07282 0.75499   2
   3   0   2 6.11976 0.75238   5
  -3   0  -2 6.33618 1.27275   2
   3   0   3 0.36758 0.78178   5
   3   0   4 1670.43 31.3377   5
   3   0   5-1.94136 1.53454   5
  -3   0  -5-0.36659 0.89514   5
   3   0   6 599.904 13.1792   5
  -3   0  -6 575.908 13.1515   5
  -3   0  -7 0.39379 1.10960   5
   3   0   7 0.48501 1.54243   5
  -3   0  -8 129.578 5.04964   5
   3   0   8 126.933 5.11640   5
   3   0   9 2.04541 1.92174   5
  -3   0  -9 0.37627 1.20851   5
   3   0  10 77.5152 4.62432   5
   3   0  10 76.5772 4.69180   4
  -3   0 -10 71.5984 4.10576   5
  -3   0 -11 0.15388 1.58631   5
   3   0  11-0.56771 1.79916   4
  -3   0 -12 2.20074 1.83343   5
   3   0  12-0.99844 2.62079   4
  -3   0 -13-0.18418 1.92031   5
   3   0  13-1.66041 2.84658   4
  -3   0 -14 1.39884 1.93799   5
   3   0  14-1.06877 2.79519   4
  -3   0 -15 1.94388 2.27733   5
   3   0  15 1.73233 2.76014   4
  -3   0 -16 117.764 6.77066   5
   3   0  16 128.083 7.07248   4
  -3   0 -17 0.24926 2.51056   5
   3   0  17 11.8148 3.48984   4
  -3   0 -18 1.86496 2.83972   5
  -3   0 -19 0.28329 2.72943   5
  -3   0 -20-2.69567 3.08794   5
  -3   0 -21-1.26690 3.11130   5
  -3   0 -22 11.7474 3.80666   5
  -3   0 -23 0.35431 3.32267   5
  -3   0 -24 10.0626 4.06051   5
   3   1 -24 11.6743 4.26681   5
   3  -1 -24 2.98087 3.93025   5
   3  -1 -23 45.4696 5.57117   5
   3   1 -23 59.6627 6.26914   5
   3   1 -22-5.28148 4.90808   5
   3  -1 -22 3.04657 3.44920   5
   3  -1 -21 103.907 7.50597   5
   3   1 -21 109.238 8.06325   5
   3   1 -20 13.6221 4.57713   5
   3  -1 -20 23.9001 4.38893   5
   3   1 -19 165.433 9.22980   5
   3  -1 -19 150.423 8.44284   5
   3   1 -18-2.51818 3.89938   5
   3  -1 -18 6.11185 3.41916   5
   3   1 -17 130.279 7.99389   5
   3  -1 -16 36.6697 4.16693   4
   3   1 -16 36.7680 5.23368   5
   3  -1 -15 185.286 8.64406   4
   3   1 -15 193.279 9.06728   5
   3   1 -14 6.87254 3.84358   5
   3   1 -14 4.03631 1.78584   4
   3  -1 -14 3.06634 2.71007   4
   3   1 -13 496.131 12.7835   4
   3  -1 -13 490.399 15.1403   4
   3  -1 -12 4.57103 2.63682   4
   3   1 -12 5.47375 1.76516   4
   3  -1 -11 617.236 16.4193   5
   3   1 -11 629.521 14.8842   4
   3  -1 -11 627.997 17.1567   4
   3  -1 -10 8.32533 2.65790   5
   3   1 -10 12.8891 2.12032   4
   3  -1 -10 8.85620 2.62975   4
   3  -1  -9 117.151 5.59556   5
   3  -1  -9 123.299 6.13705   4
   3  -1  -8 1.46185 1.90953   5
  -3   1   7 78.0026 5.87544   1
   3  -1  -7 95.4902 4.44929   5
  -3   1   6 5.39075 3.29246   1
   3  -1  -6 13.1587 2.12914   5
   3  -1  -5 2777.40 51.7406   5
  -3   1   5 2730.31 54.1797   1
   3   1  -4 530.834 13.7147   1
   3  -1  -4 523.250 11.7206   5
  -3   1   4 518.257 13.7231   1
   3   1  -3 838.566 18.4235   1
  -3   1   3 819.421 18.2424   1
   3  -1  -3 809.264 16.4563   5
   3  -1  -2 177.577 4.54657   5
   3   1  -2 171.889 5.79196   1
  -3   1   2 174.859 5.57046   2
  -3  -1   2 177.102 6.18333   3
  -3  -1   1 146.265 4.89412   3
  -3   1   1 148.963 4.74558   2
   3   1  -1 138.757 4.65462   2
  -3  -1   0 61.4191 2.58451   3
   3   1   0 66.9811 2.86929   2
  -3   1   0 67.0579 2.86397   2
  -3   1  -1 266.865 6.91215   2
   3   1   1 263.197 6.87857   2
  -3   1  -2 8.02844 1.37024   2
   3   1   2 9.43512 1.35153   2
   3  -1   3 2602.23 46.8555   5
   3   1   3 2530.54 49.2658   2
  -3   1  -3 2599.95 46.8387   5
   3   1   3 2638.02 48.3476   5
   3   1   4 58.1833 2.78790   5
   3  -1   4 60.6702 2.45901   5
  -3   1  -4 58.0245 2.21797   5
  -3   1  -5 1205.68 22.8567   5
   3   1   5 1186.48 23.6958   5
   3  -1   5 1154.69 22.9503   5
  -3   1  -6 17.2133 1.61322   5
   3   1   6 15.6820 1.74448   5
   3  -1   6 19.2689 2.08517   5
  -3  -1  -7 8.12318 1.68929   5
   3  -1   7 14.2830 2.16964   5
   3   1   7 7.83493 1.92778   5
  -3   1  -7 10.2682 1.45695   5
   3   1   8 15.0453 2.40596   4
  -3  -1  -8 12.4400 1.94983   5
  -3   1  -8 18.6478 1.86731   5
   3   1   8 15.0789 2.25320   5
  -3  -1  -9 135.476 5.69043   5
  -3   1  -9 130.212 5.08374   5
   3   1   9 127.645 5.57153   5
   3   1   9 128.287 6.47514   4
   3   1  10 7.86313 2.38463   4
  -3  -1 -10 10.8276 2.05302   5
   3   1  10 11.1904 2.55596   5
  -3   1 -10 11.6475 2.01897   5
  -3  -1 -11 933.814 21.7304   5
   3  -1  11 918.378 21.0129   4
   3   1  11 911.732 23.2152   4
  -3   1 -11 933.710 20.9374   5
   3   1  11 905.492 21.4449   5
   3   1  12 34.3191 3.90736   5
  -3  -1 -12 30.3472 3.31590   5
   3  -1  12 28.3429 3.05428   4
  -3   1 -12 31.7903 3.04960   5
   3   1  12 26.9807 3.77938   4
  -3  -1 -13 591.944 16.0766   5
   3   1  13 577.441 15.9803   5
  -3   1 -13 571.150 15.1297   5
   3  -1  13 544.901 14.8000   4
   3   1  13 565.000 17.1458   4
   3   1  14-1.56176 3.26737   4
   3  -1  14-0.49510 2.33580   4
   3   1  14 7.93980 4.02477   5
  -3  -1 -14-0.43361 2.22211   5
  -3   1 -14 2.79753 2.10206   5
  -3   1 -15 213.341 8.65594   5
  -3  -1 -15 210.252 9.09353   5
   3   1  15 205.877 9.67998   4
   3   1  15 212.335 9.61303   5
   3  -1  15 218.502 8.11016   4
  -3   1 -16 8.71321 2.94349   5
  -3  -1 -16 5.74114 2.77761   5
   3  -1  16 16.2260 3.18062   4
   3   1  16 8.88616 3.82649   4
  -3  -1 -17 130.576 7.56787   5
  -3   1 -17 123.011 6.95018   5
   3   1  17 129.250 7.73305   4
  -3  -1 -18-0.85311 2.94823   5
  -3   1 -18 1.75268 2.72537   5
  -3  -1 -19 70.3261 6.06115   5
  -3   1 -19 72.2311 5.80898   5
  -3   1 -20 26.4635 4.32569   5
  -3  -1 -20 26.5142 4.43414   5
  -3  -1 -21 151.382 9.29661   5
  -3   1 -21 157.765 8.82145   5
  -3   1 -22-2.22980 3.44947   5
  -3  -1 -22-1.07428 3.77541   5
  -3  -1 -23 115.382 8.68918   5
  -3   1 -23 121.601 8.34274   5
  -3   1 -24-0.35425 4.14340   5
  -3  -1 -24 0.79050 3.83311   5
   3   2 -24 50.6433 6.24014   5
   3  -2 -23 1.11348 3.28166   5
   3   2 -23-4.15141 5.05791   5
  -3   2  23-2.71135 9.14438   1
  -3  -2  23-0.67861 9.09319   1
   3  -2 -22 17.5525 4.11073   5
   3   2 -22 3.68823 4.55786   5
   3  -2 -21 4.67262 3.36106   5
   3   2 -21 1.60845 4.42669   5
   3  -2 -20 0.94996 2.96951   5
   3   2 -20-1.22911 4.40169   5
   3  -2 -19 0.29945 2.90409   5
   3   2 -19-2.34652 4.18918   5
   3   2 -18 50.7004 5.72182   5
   3   2 -17 6.87570 4.42328   5
   3  -2 -17 2.71626 3.03953   4
   3   2 -16 162.491 8.84336   5
   3  -2 -16 161.227 8.84632   4
   3  -2 -15 0.29014 3.00806   4
   3   2 -15 3.59100 3.92442   5
   3  -2 -14-1.97684 3.94799   4
   3   2 -14 8.19402 3.87268   5
   3  -2 -13 13.9176 3.04402   5
   3  -2 -13 4.10151 3.07390   4
   3   2 -13 11.9121 1.47728   4
   3   2 -13 20.0118 4.06902   5
   3  -2 -12 15.5339 3.08257   5
   3  -2 -12 11.7715 3.12361   4
   3   2 -12 14.3708 1.72717   4
   3  -2 -11 26.6321 3.32003   5
   3  -2 -11 35.6994 4.25178   4
   3   2 -11 28.7299 2.12175   4
   3  -2 -10-0.23518 2.54695   4
   3  -2 -10-3.32528 2.57280   5
   3  -2  -9 12.1667 2.99725   4
   3  -2  -9 5.30591 2.13009   5
   3  -2  -8 4.31770 2.63048   4
   3  -2  -8 0.13659 2.08098   5
   3  -2  -7 10.5713 2.11405   5
  -3   2   7 9.55692 3.58735   1
   3  -2  -6 61.8715 3.50623   5
  -3   2   6 65.3008 5.11288   1
   3  -2  -5 179.225 5.79143   5
  -3   2   5 177.843 7.56483   1
   3  -2  -4 381.279 9.19218   5
   3   2  -4 380.976 11.1084   1
  -3   2   4 375.377 11.0592   1
   3   2  -3 24.7176 3.45502   1
  -3   2   3 23.9170 3.74575   1
   3  -2  -3 16.9769 1.73791   5
  -3   2   2 76.1806 3.93036   2
   3  -2  -2 70.2881 2.52031   5
   3   2  -2 77.1230 4.29736   1
  -3  -2   2 77.3637 4.74787   3
  -3  -2   1 97.0468 4.68478   3
  -3   2   1 89.5476 3.83036   2
   3   2  -1 101.981 4.10647   2
   3  -2  -1 94.7556 2.65810   5
  -3   2   0 77.3224 3.17767   2
   3   2   0 70.8864 3.19060   2
  -3  -2   0 80.4873 3.63295   3
   3   2   1 400.887 9.50511   2
  -3   2  -1 404.829 9.47090   2
  -3  -2  -1 414.375 9.77637   3
   3   2   2 24.6610 2.00959   2
   3   2   3 4.91234 1.46029   2
  -3   2  -3 10.0925 1.04091   5
  -3   2  -4 368.076 7.93059   5
   3   2   4 371.825 9.66810   5
  -3   2  -5 7.18201 1.25261   5
   3   2   5 6.36855 1.44650   5
   3   2   6 2.47133 1.39419   5
  -3   2  -6 2.29331 1.25098   5
   3   2   7 74.5606 5.12816   4
  -3   2  -7 74.2287 3.44480   5
   3   2   7 76.0252 3.83034   5
   3   2   8 133.601 6.98663   4
  -3  -2  -8 121.726 5.69826   5
  -3   2  -8 128.594 4.89964   5
   3   2   8 133.811 5.44816   5
   3   2   9-0.73944 1.88741   4
  -3  -2  -9-0.67639 1.67169   5
   3   2   9-2.49908 2.33759   5
  -3   2  -9-1.24173 1.83369   5
   3   2  10-0.26032 2.17218   4
   3   2  10-2.09144 2.60714   5
  -3  -2 -10-0.90615 1.87898   5
   3  -2  11 82.2828 3.91560   4
  -3  -2 -11 89.6692 5.27568   5
   3   2  11 91.0559 6.34996   4
   3   2  11 74.4506 5.08213   5
  -3   2 -11 79.0485 4.64020   5
   3  -2  12 65.9373 3.63818   4
  -3  -2 -12 65.7610 4.78368   5
   3   2  12 57.0993 5.44265   4
   3   2  12 59.2926 4.74769   5
  -3   2 -12 65.5690 4.37582   5
  -3  -2 -13 1.11902 2.37249   5
   3   2  13 1.18498 3.20794   4
   3  -2  13 0.56850 1.90578   4
  -3   2 -13-1.51422 3.11700   5
   3   2  13 4.66738 3.16381   5
   3  -2  14 27.1444 2.71790   4
   3   2  14 16.8181 4.24495   4
  -3   2 -14 31.7902 3.52097   5
  -3  -2 -14 24.4287 3.56984   5
   3   2  14 23.2499 4.21579   5
   3   2  15 24.3536 4.68257   4
  -3   2 -15 30.4734 3.61222   5
  -3  -2 -15 26.3151 3.90439   5
   3   2  15 34.3397 5.00546   5
   3   2  16 7.31336 4.05453   4
  -3   2 -16 7.27962 2.85510   5
  -3  -2 -16 4.34571 2.78631   5
   3   2  16 11.9156 4.61407   5
   3   2  17 53.6148 6.09187   4
  -3   2 -17 46.7903 4.35653   5
   3   2  17 50.3972 5.87654   5
  -3  -2 -17 45.7784 5.09424   5
  -3   2 -18 15.7105 3.32952   5
  -3  -2 -18 14.0783 3.59099   5
   3   2  18 21.4747 4.94213   4
  -3  -2 -19 15.5711 3.78800   5
  -3   2 -19 16.7702 3.47394   5
  -3  -2 -20 36.8771 5.22407   5
  -3   2 -20 39.1239 4.59139   5
  -3  -2 -21-0.72527 3.98767   5
  -3   2 -21 0.57414 2.78399   5
  -3  -2 -22-3.42633 3.66820   5
  -3   2 -22-1.52427 3.08817   5
  -3  -2 -23 12.3994 4.49247   5
  -3   2 -23 14.1139 4.03332   5
  -3   2 -24-2.35984 3.72602   5
  -3   2 -25-1.41523 3.79119   5
   3   3 -24-3.59714 5.37833   5
  -3  -3  23 32.4623 9.81331   1
  -3   3  23 41.2068 10.1650   1
   3   3 -23 48.3238 6.43178   5
   3  -3 -23 63.5866 6.75079   5
   3  -3 -22-1.47871 3.53842   5
  -3  -3  22-7.78117 9.28871   1
   3   3 -22-0.33365 4.64976   5
   3  -3 -21 61.4576 6.33402   5
   3   3 -21 66.1750 6.80089   5
   3   3 -20 9.80696 4.56004   5
   3   3 -19 120.064 8.10797   5
   3  -3 -18 2.47451 3.29326   4
   3   3 -18 10.6529 4.43700   5
   3   3 -17 247.423 10.8946   5
   3  -3 -17 242.798 11.8357   4
   3   3 -16 33.5405 5.59219   5
   3  -3 -16 28.9619 4.74454   4
   3   3 -15 341.898 12.4336   5
   3  -3 -15 342.192 13.7549   4
  -3   3  14 18.2632 4.77906   5
   3   3 -14 17.3973 4.55528   5
   3  -3 -14 8.04743 2.54601   5
  -3   3  13 326.775 11.8212   5
   3  -3 -13 349.781 11.6272   5
   3  -3 -13 343.148 13.7716   4
  -3   3  12 1.46055 3.28559   5
   3  -3 -12 2.77724 2.23595   5
   3  -3 -12-0.91623 3.35849   4
   3  -3 -11 272.653 11.6169   4
   3  -3 -11 279.080 9.61607   5
   3  -3 -10 2.69207 1.83207   5
   3  -3 -10 3.07231 3.00903   4
   3  -3  -9 134.573 7.69180   4
   3  -3  -9 138.863 5.93135   5
   3  -3  -8 232.923 9.81045   4
   3  -3  -8 231.249 7.81115   5
  -3  -3   8 228.922 9.96824   1
  -3   3   8 237.128 10.0698   1
   3  -3  -7 311.267 11.8103   4
   3  -3  -7 366.185 9.91955   5
  -3  -3   7 373.559 12.1958   1
  -3   3   7 352.779 12.0552   1
   3  -3  -6 88.1525 4.01023   5
  -3   3   6 85.4860 5.63833   1
  -3  -3   6 89.2438 5.62727   1
   3  -3  -5 858.114 18.3314   5
  -3  -3   5 851.991 20.2305   1
  -3   3   5 857.921 20.4169   1
  -3  -3   4 93.5596 5.14725   1
  -3   3   4 98.5698 5.34243   1
   3  -3  -4 98.5939 3.87837   5
   3   3  -4 92.8645 5.14597   1
   3   3  -3 1113.04 23.0747   1
  -3   3   3 1068.41 23.0075   1
  -3  -3   3 1029.75 22.7253   1
   3  -3  -3 1074.38 23.0532   1
   3  -3  -3 1126.04 21.6867   5
  -3  -3   3 1029.84 25.2321   3
   3  -3  -2 22.5466 3.04928   1
   3   3  -2 22.4065 3.31553   1
  -3  -3   2 19.0458 3.07030   2
  -3   3   2 17.2728 2.91518   2
   3  -3  -2 15.5925 1.49261   5
  -3  -3   2 24.6033 3.63183   3
  -3  -3   1 124.010 6.31307   3
  -3   3   1 144.317 4.61456   2
  -3  -3   1 132.579 4.58052   2
  -3   3   1 131.915 3.81514   5
   3  -3  -1 128.000 4.94795   2
   3   3  -1 130.948 4.92471   2
  -3  -3   0 571.410 14.6627   3
  -3  -3   0 580.327 12.7050   2
  -3   3   0 611.483 12.7830   2
  -3   3   0 601.277 11.9278   5
   3  -3   0 581.715 12.8623   2
   3   3   0 596.363 12.8843   2
   3   3   1 713.655 15.0611   2
   3  -3   1 707.080 15.0411   2
  -3  -3  -1 696.327 14.9123   2
  -3   3  -1 717.299 14.9696   2
   3   3   1 720.957 17.1998   3
   3   3   2 0.91800 1.09523   2
   3  -3   2-0.16851 1.03273   2
   3   3   2 0.64248 1.28598   3
   3  -3   3 820.115 18.0926   2
   3   3   3 856.113 18.1403   2
   3   3   3 839.097 18.5373   3
   3   3   4 277.972 8.43064   5
   3   3   5 794.786 18.4260   5
   3   3   5 817.063 21.0370   4
   3   3   6 169.642 6.35596   5
   3   3   6 172.944 8.12294   4
   3   3   7 299.280 8.99445   5
  -3   3  -7 283.209 7.70038   5
   3   3   7 263.722 10.8634   4
   3   3   8 45.0918 3.27662   5
   3   3   8 32.5293 4.15375   4
  -3   3  -8 44.6933 3.00181   5
   3   3   9 251.096 8.49270   5
  -3   3  -9 238.533 7.51220   5
   3   3   9 244.278 10.7489   4
   3   3  10-1.82095 3.18201   4
  -3  -3 -10 0.41184 1.74810   5
  -3   3 -10 0.25113 2.00138   5
   3   3  10-1.20040 2.65332   5
   3   3  11 540.665 17.7582   4
   3   3  11 527.880 14.8774   5
  -3  -3 -11 523.949 15.5554   5
  -3   3 -11 527.258 13.7156   5
  -3   3 -12 79.2967 4.82459   5
   3   3  12 75.7483 5.51112   5
  -3  -3 -12 78.0189 5.47758   5
   3  -3  12 69.4713 3.03199   4
   3   3  12 75.0539 6.60540   4
   3   3  13 492.785 17.1455   4
   3  -3  13 433.068 9.88169   4
  -3  -3 -13 481.269 14.9904   5
   3   3  13 474.848 14.4013   5
  -3   3 -13 480.121 13.3305   5
  -3   3 -14-1.45943 3.11048   5
   3   3  14 0.35134 3.66319   4
  -3  -3 -14-1.32303 3.06719   5
   3   3  14-2.05342 3.66284   5
   3   3  15 133.453 9.01736   4
  -3   3 -15 127.245 6.88040   5
  -3  -3 -15 131.808 7.69055   5
   3   3  15 141.824 7.85143   5
  -3   3 -16 111.978 6.60348   5
   3   3  16 112.816 8.55445   4
  -3  -3 -16 112.628 7.39105   5
   3   3  16 116.523 7.47492   5
   3   3  17 42.1765 5.35857   5
  -3   3 -17 38.6128 4.11291   5
   3   3  17 38.8329 5.82993   4
  -3  -3 -17 27.9743 4.46729   5
   3   3  18 13.2561 4.65048   5
   3   3  18 11.4954 4.76220   4
  -3  -3 -18 0.33111 3.33452   5
  -3   3 -18 1.61490 2.60103   5
  -3   3 -19 23.6900 3.88678   5
  -3  -3 -19 17.8270 4.10937   5
  -3   3 -20 3.10662 2.97359   5
  -3  -3 -20 0.73628 3.75126   5
  -3   3 -21 80.9972 6.17743   5
  -3  -3 -21 64.8991 7.03230   5
  -3   3 -22 8.70137 3.64316   5
  -3  -3 -22 6.05741 3.91850   5
  -3   3 -23 79.9731 6.64424   5
  -3  -3 -23 78.2687 7.68395   5
  -3   3 -24 18.1088 4.47510   5
  -3   3 -25 21.0296 4.87285   5
   3   4 -24-5.02971 5.45930   5
   3  -4 -23 1.62810 3.84344   5
   3   4 -23 1.73352 4.62988   5
  -3  -4  23-4.71425 9.26648   1
  -3   4  23-9.41391 9.34124   1
   3  -4 -22 8.88375 3.86746   5
  -3   4  22 3.85810 8.93357   1
  -3  -4  22-0.64505 9.15821   1
   3   4 -22 8.34357 4.73949   5
  -3  -4  21-4.31888 8.94293   1
  -3   4  21-7.36904 8.92679   1
   3   4 -21-0.96130 4.16055   5
   3   4 -20 56.0304 6.40520   5
   3   4 -19 33.2209 5.37835   5
   3   4 -18 12.6109 4.63560   5
   3  -4 -18 4.41434 3.55053   4
   3  -4 -17 1.98498 3.53884   4
   3   4 -17 11.0493 4.10849   5
   3   4 -16 15.6588 4.53034   5
   3  -4 -16 7.01371 3.63512   4
   3  -4 -16 9.53568 3.41652   5
   3  -4 -15 14.0870 4.20051   4
   3  -4 -15 18.1682 3.65054   5
   3  -4 -14 25.2614 4.86931   4
   3  -4 -14 26.3676 3.74187   5
  -3   4  13 7.38194 3.67698   5
   3  -4 -13-2.52953 4.13116   4
   3  -4 -13 0.46138 2.22271   5
  -3   4  12 11.7535 3.69933   5
   3  -4 -12 1.74142 3.75422   4
   3  -4 -12 9.46424 2.60772   5
   3  -4 -11 1.68039 3.42489   4
   3  -4 -11 3.99591 2.11873   5
   3  -4 -10-1.61516 3.58791   4
   3   4 -10-0.73578 0.95456   4
   3  -4 -10 0.18540 1.71438   5
   3   4  -9-0.07378 0.93327   4
   3  -4  -9-0.68448 1.59357   5
   3  -4  -9-0.61755 3.20123   4
  -3   4   9-2.13039 3.97045   1
  -3  -4   9-1.06013 4.01618   1
  -3   4   8 60.1286 5.62747   1
  -3  -4   8 65.0896 5.72048   1
   3  -4  -8 62.6740 4.02241   5
   3  -4  -8 67.3450 5.99244   4
  -3   4   7 1.28122 3.24455   1
  -3  -4   7 0.20920 3.15339   1
   3  -4  -7 2.02095 1.45373   5
  -3  -4   6 0.91423 3.02444   1
  -3   4   6-0.56484 3.00102   1
   3  -4  -6-0.26391 1.39881   5
   3  -4  -5 444.658 11.5393   5
  -3  -4   5 444.507 12.6331   1
  -3   4   5 440.233 12.7956   1
  -3   4   5 454.804 9.78934   3
  -3   4   4 39.2616 3.62894   1
  -3  -4   4 40.0486 3.63591   1
   3  -4  -4 42.0493 4.36876   4
   3  -4  -4 28.6209 2.39578   5
  -3   4   4 34.6761 2.15684   3
   3  -4  -3 5.01129 2.25496   1
   3   4  -3 1.38382 2.17979   1
  -3   4   3 5.05879 1.30256   5
  -3   4   3 5.14646 2.31984   2
   3  -4  -3 5.46751 0.75531   3
   3  -4  -3 5.30176 1.27817   5
   3  -4  -2 27.9989 2.19148   3
  -3   4   2 25.9850 2.58282   2
  -3  -4   2 23.3039 2.55693   2
  -3   4   2 23.5154 1.84154   5
   3   4  -2 24.5378 2.76639   1
   3  -4  -2 24.1572 2.70325   1
  -3  -4   1 280.718 7.08362   2
  -3   4   1 284.126 7.10560   2
  -3   4   1 296.344 7.27633   5
   3   4  -1 274.876 7.41590   2
   3  -4  -1 273.020 7.43072   2
   3   4  -1 264.975 10.5377   3
   3   4   0 6.37428 2.86445   3
   3  -4   0 1.90907 1.83033   2
   3   4   0 2.39958 1.81827   2
  -3  -4   0 2.59543 0.94726   2
  -3   4   0 3.11022 0.95208   2
   3   4   1 406.554 9.75684   2
   3  -4   1 423.981 9.85141   2
   3   4   1 429.249 13.0533   3
  -3   4  -1 429.410 9.79796   2
  -3  -4  -1 422.372 9.74799   2
   3  -4   2 6.68282 1.33893   2
   3   4   2 5.42806 1.19673   2
   3   4   2 4.11782 1.72777   3
   3   4   3 136.815 5.96947   3
   3  -4   3 140.946 4.99897   2
   3   4   3 132.280 4.89853   2
   3   4   4 1.47643 1.23202   3
   3   4   4 0.25478 1.71284   4
   3   4   4 2.16986 1.33900   2
   3  -4   4-0.24231 1.33908   2
   3   4   5 10.2751 1.87225   3
   3   4   5 8.64795 2.58672   4
   3   4   6 80.4293 5.82925   4
   3   4   6-0.16118 0.68991   5
   3   4   7 82.3072 6.13393   4
   3   4   7 63.4457 4.07067   5
   3   4   8 28.5477 2.93268   5
   3   4   8 20.2562 3.81009   4
   3   4   9 19.7439 2.72652   5
  -3   4  -9 21.3943 2.71938   5
   3   4   9 18.2668 3.86596   4
   3   4  10 6.61318 2.21653   5
  -3   4 -10 8.83687 2.49752   5
   3   4  11 442.943 16.7333   4
   3   4  11 471.853 13.7838   5
  -3   4 -11 432.580 12.0842   5
   3   4  12-4.30536 3.60824   5
  -3  -4 -12-2.05223 2.53601   5
   3   4  12-1.49165 4.03822   4
  -3   4 -12 0.92017 2.68547   5
   3   4  13-1.53976 4.23298   4
  -3   4 -13 1.16632 2.80478   5
   3   4  13 1.82459 3.51085   5
  -3  -4 -13-1.90283 2.63623   5
   3   4  14 14.2188 4.84839   4
  -3   4 -14 11.5528 3.37246   5
   3   4  14 15.9820 4.08490   5
  -3  -4 -14 18.9735 3.65988   5
   3   4  15 198.180 11.3799   4
  -3  -4 -15 176.136 9.40190   5
   3   4  15 198.536 9.38224   5
  -3   4 -15 195.353 8.44565   5
   3   4  16 72.3380 7.57632   4
  -3  -4 -16 71.6561 6.24345   5
   3   4  16 72.3482 6.23350   5
  -3   4 -16 63.8375 5.26106   5
  -3  -4 -17-1.00600 3.05609   5
   3   4  17 5.00071 4.58250   4
  -3   4 -17-2.87181 3.46135   5
   3   4  17 1.99636 3.86029   5
  -3   4 -18-0.69089 3.64444   5
   3   4  18 6.34592 4.38024   5
   3   4  18 6.69187 5.12663   4
  -3  -4 -18 3.18180 3.12609   5
  -3   4 -19 39.0204 4.39431   5
   3   4  19 35.1556 5.64648   5
  -3  -4 -19 22.2214 4.64712   5
  -3   4 -20 11.8579 3.25771   5
  -3  -4 -20 6.60247 3.67267   5
  -3  -4 -21 4.85723 3.60927   5
  -3   4 -21 10.6198 3.42465   5
  -3  -4 -22-0.42219 3.98681   5
  -3   4 -22 5.59355 3.35787   5
  -3   4 -23 17.1224 3.91319   5
  -3   4 -24 3.72436 3.51540   5
  -3   4 -25 2.61120 3.57136   5
   3   5 -24 7.89914 5.35517   5
   3   5 -23 83.9803 7.83150   5
  -3  -5  23 67.6783 11.2672   1
  -3   5  23 77.6142 11.6095   1
   3   5 -22-0.66873 4.52593   5
  -3   5  22 0.64002 8.03383   1
  -3  -5  22-6.41775 8.51139   1
   3   5 -21 81.7532 7.37382   5
  -3   5  21 68.3952 10.5642   1
  -3  -5  21 74.8181 10.9911   1
   3   5 -20 8.46533 4.83873   5
  -3   5  20-8.71424 8.37138   1
  -3  -5  20-5.84706 8.78936   1
  -3  -5  19 113.413 11.6469   1
  -3   5  19 101.592 11.0761   1
   3   5 -19 128.660 8.48956   5
  -3   5  18 16.6177 5.40195   5
   3  -5 -18-1.78996 4.13817   4
   3   5 -18 10.3047 4.85942   5
   3  -5 -18 1.34594 3.19953   5
   3  -5 -17 151.281 8.86361   5
  -3   5  17 179.367 9.71048   5
   3  -5 -17 160.989 10.6470   4
   3   5 -17 154.412 8.93131   5
   3  -5 -16 36.9749 5.87573   4
  -3   5  16 49.5084 5.98929   5
   3  -5 -16 40.7270 4.89792   5
  -3   5  15 268.927 11.5973   5
   3  -5 -15 251.850 13.4508   4
   3  -5 -15 261.281 11.1560   5
   3  -5 -14 47.2824 6.05625   4
   3  -5 -14 37.5952 4.42213   5
  -3   5  14 43.5116 5.52367   5
   3  -5 -13 69.1822 7.25484   4
   3  -5 -13 89.6983 6.03354   5
  -3  -5  12 163.338 10.4978   1
   3  -5 -12 167.582 10.4231   4
   3  -5 -12 165.105 8.04675   5
  -3  -5  11 82.4095 7.60048   1
  -3   5  11 82.2282 7.42859   1
   3  -5 -11 84.1622 7.57815   4
   3  -5 -11 82.9807 5.49095   5
  -3   5  10 67.5579 6.56410   1
  -3  -5  10 64.1348 6.43618   1
   3   5 -10 66.6803 3.04386   4
   3  -5 -10 69.5636 6.85834   4
   3  -5 -10 63.7255 4.68899   5
  -3   5   9 558.637 17.5505   1
  -3  -5   9 559.648 17.4096   1
   3  -5  -9 557.043 15.4288   5
   3  -5  -9 543.310 18.8588   4
   3   5  -9 554.514 13.0912   4
   3   5  -8 53.0789 3.41207   4
   3  -5  -8 55.1939 4.05280   5
  -3  -5   8 57.7945 5.54868   1
  -3   5   8 54.2812 5.34255   1
   3   5  -7 556.670 14.1100   4
  -3   5   7 554.083 12.4971   3
   3  -5  -7 557.828 14.8918   5
  -3   5   7 563.080 16.1488   1
  -3  -5   7 559.341 16.0301   1
  -3  -5   6 25.2186 3.98832   1
  -3   5   6 21.1315 3.83856   1
   3   5  -6 29.4494 2.88174   4
   3  -5  -6 21.1469 2.60076   5
  -3   5   6 28.4214 2.15910   3
  -3   5   6 28.0006 2.66385   5
  -3   5   5 412.343 12.0964   1
  -3  -5   5 392.008 11.7719   1
  -3   5   5 411.431 10.4143   3
   3   5  -5 412.827 12.1487   4
  -3   5   5 436.467 11.1064   5
   3  -5  -5 410.888 14.7556   4
   3  -5  -5 434.400 11.7552   5
  -3   5   4 410.475 10.6402   5
   3  -5  -4 398.757 14.2842   4
  -3  -5   4 394.542 11.0009   1
  -3   5   4 405.252 11.2680   1
   3   5  -4 416.322 12.3974   4
   3   5  -3 186.618 6.29637   1
  -3   5   3 186.398 6.02861   5
   3  -5  -3 178.169 5.19965   3
   3   5  -3 166.721 7.37195   4
   3  -5  -3 172.285 8.60944   4
  -3  -5   3 165.744 5.84359   2
  -3   5   3 168.213 5.82921   2
   3   5  -2 36.3480 2.83121   1
   3  -5  -2 37.8214 2.90847   1
  -3   5   2 35.4502 2.62320   2
  -3  -5   2 34.7596 2.62649   2
   3   5  -2 34.8744 3.63924   4
  -3   5   2 37.1999 2.55754   5
   3  -5  -2 38.8259 4.51285   4
   3  -5  -2 41.3883 3.03917   3
  -3   5   1 895.814 18.5491   5
   3  -5  -1 834.120 22.0408   4
  -3  -5   1 881.709 17.4648   2
  -3   5   1 864.140 17.4553   2
   3  -5  -1 824.265 18.0427   1
  -3  -5   0 33.8956 1.89045   2
  -3   5   0 32.5485 1.91136   2
   3   5   0 33.5387 4.36129   3
   3   5   0 35.6503 2.51761   2
   3  -5   0 37.6193 2.54593   2
   3   5   1 475.957 15.1489   3
   3   5   1 472.544 10.7394   2
   3  -5   1 479.102 10.8210   2
   3   5   2 2.80538 2.25250   3
   3  -5   2 0.42511 1.41583   2
   3   5   2 1.08827 1.21350   2
   3  -5   3 763.674 16.6674   2
   3   5   3 778.280 16.6738   2
   3   5   3 731.328 19.6871   3
   3   5   4 144.977 6.71158   3
   3   5   4 139.416 5.38895   2
   3  -5   4 139.901 5.35510   2
   3   5   5 442.925 12.9303   3
   3  -5   5 427.455 11.6943   2
   3   5   6 5.25542 2.95220   4
   3   5   6 8.79755 2.04393   3
   3   5   7 320.006 13.4415   4
   3   5   7 322.011 10.3547   3
   3   5   8 172.647 7.38526   5
   3   5   8 173.362 9.83271   4
   3   5   9 99.4692 7.74388   4
   3   5   9 96.3469 5.51766   5
   3  -5   9 96.9115 4.38233   4
   3   5  10 8.27042 2.48591   5
   3   5  10 2.72422 3.75186   4
   3  -5  10 8.15499 1.86605   4
   3   5  11 274.712 9.95596   5
   3  -5  11 244.655 6.40800   4
   3   5  11 270.921 13.3311   4
  -3   5 -11 268.536 8.93549   5
   3   5  12 79.6310 7.68106   4
   3   5  12 78.9897 5.71570   5
  -3   5 -12 86.3398 5.23076   5
   3   5  13 229.181 12.6504   4
   3   5  13 216.010 9.82918   5
  -3   5 -13 228.466 8.54001   5
   3   5  14 5.69349 4.88938   4
   3   5  14 5.12419 3.88366   5
  -3   5 -14 5.59773 3.23167   5
  -3   5 -15 265.356 9.86296   5
   3   5  15 270.473 11.3869   5
   3   5  15 262.216 13.7658   4
  -3   5 -16 30.4096 4.17118   5
   3   5  16 29.6292 5.00102   5
   3   5  16 36.9202 6.39595   4
  -3   5 -17 125.469 7.08509   5
   3   5  17 134.995 8.48468   5
  -3  -5 -17 135.145 8.72967   5
   3   5  17 147.324 10.5738   4
   3   5  18 4.67589 4.31678   5
  -3  -5 -18-1.11421 3.45872   5
   3   5  18 9.76384 5.58185   4
  -3   5 -18-1.39479 3.66053   5
  -3   5 -19 104.551 7.02342   5
  -3  -5 -19 112.966 8.42774   5
   3   5  19 120.335 8.63021   5
  -3   5 -20 28.1740 4.51997   5
   3   5  20 42.5364 6.46684   5
  -3   5 -21 110.068 7.03821   5
  -3   5 -22 7.62607 3.34103   5
  -3   5 -23 85.0638 6.66624   5
  -3   5 -24-0.89937 3.45916   5
  -3   5 -25 62.6913 6.35144   5
   3   6 -24-1.79893 5.36439   5
   3   6 -23 10.0985 5.24925   5
  -3  -6  23-1.99654 9.73024   1
  -3   6  23-1.33007 9.18028   1
   3   6 -22 7.43250 5.02350   5
  -3   6  22-0.63538 9.47345   1
  -3  -6  22-3.82470 9.65971   1
   3   6 -21 4.61114 4.78784   5
  -3  -6  21-2.43794 8.65245   1
  -3   6  21-3.03174 8.01354   1
   3   6 -20 23.1568 5.46379   5
  -3   6  20 8.07938 7.65590   1
  -3  -6  20 4.64787 8.39856   1
   3  -6 -20 6.82304 3.89687   5
   3   6 -19 10.6287 4.88640   5
  -3   6  19 11.5673 5.08101   5
  -3   6  19-3.83323 7.65555   1
  -3  -6  19-2.75820 8.13417   1
   3  -6 -19 1.14626 3.80101   5
   3   6 -18 12.1605 5.04000   5
   3  -6 -18-1.96640 4.27821   4
  -3   6  18 10.3166 5.06992   5
   3  -6 -18 1.44976 3.07706   5
  -3   6  18-1.03827 7.43662   1
  -3  -6  18-4.18236 7.64348   1
  -3   6  17 3.14828 3.98239   5
   3  -6 -17-1.03599 3.26084   5
  -3  -6  17-3.45774 7.46533   1
  -3   6  17-1.95924 6.73949   1
   3  -6 -17-0.48600 4.19504   4
  -3  -6  16 50.6323 8.40917   1
  -3   6  16 51.6178 8.15535   1
  -3   6  16 60.0417 6.37056   5
   3  -6 -16 54.1366 5.72918   5
   3  -6 -16 46.3443 6.72339   4
  -3   6  15 8.64718 6.60743   1
  -3  -6  15 3.91841 6.89281   1
   3  -6 -15 13.5685 4.74426   4
   3  -6 -15 16.1733 3.84934   5
   3  -6 -14 128.066 9.82488   4
   3  -6 -14 114.128 7.43425   5
  -3  -6  14 118.920 10.3322   1
  -3   6  14 129.613 10.3488   1
  -3  -6  13-0.37644 6.53856   1
   3  -6 -13-0.83714 2.97426   5
   3  -6 -13-4.47476 5.50709   4
  -3   6  12-6.26303 6.11658   1
  -3  -6  12 1.04104 5.80361   1
   3  -6 -12-0.26408 2.70665   5
   3  -6 -12-1.30861 5.34659   4
  -3  -6  11 22.8784 5.90188   1
  -3   6  11 24.0336 5.50268   1
   3  -6 -11 19.4882 4.83897   4
   3  -6 -11 26.9108 3.69815   5
  -3   6  10 1.65606 1.19152   3
   3  -6 -10 1.63754 4.26849   4
   3   6 -10 7.22777 2.06491   4
  -3  -6  10-2.60007 5.03833   1
  -3   6  10-0.29375 4.60285   1
   3  -6 -10-0.70679 2.37240   5
  -3   6   9 156.373 8.97816   1
  -3  -6   9 148.004 8.60706   1
  -3   6   9 157.175 5.71821   3
   3  -6  -9 168.848 7.81895   5
   3  -6  -9 154.345 9.99648   4
   3   6  -9 158.929 6.22783   4
   3  -6  -8-0.62724 1.89142   5
   3   6  -8-0.64385 2.08219   4
  -3   6   8-0.24058 3.63589   1
  -3  -6   8-2.08373 3.98875   1
  -3   6   8 0.24071 1.21909   3
   3  -6  -7 9.20764 2.28631   5
  -3   6   7 7.53475 1.91634   3
   3   6  -7 8.65045 2.28485   4
  -3  -6   7 10.5820 3.73959   1
  -3   6   7 10.7041 3.72165   1
  -3   6   6 50.3002 3.55237   3
   3   6  -6 41.1246 3.93090   4
   3  -6  -6 44.1463 5.67742   4
  -3  -6   6 46.6855 4.53047   1
  -3   6   6 54.8059 4.77850   1
  -3   6   5 8.51060 2.40946   3
   3   6  -5 3.17802 2.16113   4
  -3   6   5 4.38205 1.56549   5
   3  -6  -5 4.04453 3.39509   4
  -3  -6   5 11.4545 3.17786   1
  -3   6   5 8.35694 3.33082   1
   3   6  -4 3.16365 1.90243   4
  -3   6   4 2.01397 1.43924   5
   3  -6  -4 3.54077 3.16219   4
   3  -6  -4 2.15066 0.87606   3
  -3   6   3 5.54202 1.58874   5
  -3  -6   3 5.11123 2.18545   2
  -3   6   3 6.35321 2.10798   2
   3   6  -3 3.83871 2.00393   4
   3  -6  -3 6.14299 3.22164   4
   3  -6  -3 4.78180 1.43159   3
   3  -6  -2 80.3600 6.46322   4
  -3  -6   2 78.1562 3.20915   2
  -3   6   2 70.4123 3.09672   2
   3  -6  -2 82.0830 4.60687   3
   3  -6  -2 67.5959 3.61061   1
   3   6  -2 77.9978 3.70401   1
  -3   6   2 75.2708 3.94972   5
   3   6  -2 79.0010 5.58057   4
   3  -6  -1 3.90759 3.00670   4
   3   6  -1-0.26804 1.87372   4
  -3  -6   1 0.35010 1.08128   2
  -3   6   1 1.32441 0.95753   2
  -3   6   1 0.36134 1.31125   5
   3  -6  -1 3.34774 1.91657   1
   3   6  -1 3.57248 1.80468   1
   3  -6   0 3.97234 3.25912   4
   3   6   0 1.50983 1.62674   2
   3  -6   0 1.13674 1.72206   2
  -3  -6   0-0.17653 0.73000   2
   3   6   0 6.98944 3.90225   3
  -3   6   0-0.12260 0.72654   2
  -3  -6   0-1.50770 3.17859   3
   3  -6   1 4.51331 2.70127   4
   3   6   1 0.73399 1.46970   2
   3  -6   1 3.90112 1.55831   2
  -3  -6  -1 1.07073 1.84889   3
   3   6   1 3.86355 3.42942   3
  -3  -6  -2 4.54220 1.77645   3
   3  -6   2 12.3160 3.19687   4
   3   6   2 4.74071 1.42064   2
   3  -6   2 6.17137 1.48696   2
   3   6   2 8.81958 3.26928   3
  -3  -6  -3 2.89088 1.48584   3
   3   6   3 2.97135 2.60302   3
   3  -6   3 8.48332 3.18878   4
   3   6   3 2.37857 1.17662   2
   3  -6   3 2.22000 1.22191   2
   3   6   4 84.7390 6.00412   3
   3  -6   4 89.4136 4.09752   2
   3   6   4 88.6953 4.08222   2
   3  -6   4 91.5720 5.72047   4
   3   6   5 171.181 8.09086   3
   3  -6   5 173.383 7.73127   4
   3  -6   5 172.196 6.42889   2
   3   6   5 176.325 6.52698   2
   3  -6   6 23.3161 3.24611   4
   3   6   6 16.0312 3.70177   4
   3   6   6 19.3086 2.91463   3
   3   6   7 222.405 11.7410   4
   3  -6   7 229.012 8.37593   4
   3   6   7 237.131 9.24502   3
   3  -6   8 38.9340 3.51619   4
   3   6   8 31.3910 5.24666   4
   3   6   8 42.1866 3.81783   3
   3   6   8 33.1861 3.57091   5
   3  -6   9 26.7737 2.98599   4
   3   6   9 22.5530 5.07684   4
   3   6   9 27.2133 3.43305   5
   3   6   9 25.1490 3.03461   3
   3   6  10 73.4284 5.24945   5
   3  -6  10 70.8465 3.84933   4
   3   6  10 81.6825 7.83725   4
   3   6  11 205.160 8.81098   5
   3   6  11 196.594 11.9498   4
   3  -6  11 201.248 5.95735   4
   3   6  12 56.4593 4.88945   5
  -3   6 -12 69.6103 5.02652   5
  -3   6 -13 9.15725 3.47397   5
   3   6  13 8.47675 5.28432   4
   3   6  13 8.08572 3.86239   5
  -3   6 -14 21.3683 3.81600   5
   3   6  14 19.7259 6.02386   4
   3   6  14 12.7344 4.04065   5
   3   6  15 121.543 10.2425   4
  -3   6 -15 144.497 7.15901   5
   3   6  15 126.941 8.02129   5
   3   6  16 38.5841 7.13363   4
  -3   6 -16 34.4757 4.37360   5
   3   6  16 21.7181 4.76061   5
   3   6  17 11.6331 5.33262   4
   3   6  17 1.54984 3.96585   5
  -3   6 -17 0.43746 3.27947   5
   3   6  18 9.68278 5.71615   4
   3   6  18 1.29410 4.29075   5
  -3   6 -18-0.92397 3.73466   5
   3   6  19 46.7544 6.20771   5
  -3   6 -19 38.6465 4.95681   5
  -3   6 -20 6.36036 3.65698   5
  -3   6 -21-0.26145 4.28582   5
  -3   6 -22 3.76375 3.34899   5
  -3   6 -23 14.5074 3.93273   5
  -3   6 -24 7.56217 3.43468   5
  -3   6 -25 3.34624 3.39597   5
   3   7 -23 119.660 9.12585   5
  -3  -7  23 83.0675 12.4865   1
  -3   7  22 0.63039 8.94961   1
  -3  -7  22-0.63156 9.44258   1
   3   7 -22 9.30089 5.24835   5
  -3  -7  21 33.8007 9.40445   1
  -3   7  21 36.0923 9.06100   1
   3  -7 -21 28.9106 5.37120   5
   3   7 -21 36.4918 6.06077   5
  -3  -7  20-4.02566 8.76115   1
  -3   7  20-3.43356 8.53248   1
   3  -7 -20 4.69891 3.71790   5
   3   7 -20 10.2246 5.14254   5
  -3   7  19 27.2165 8.24335   1
  -3  -7  19 39.3336 8.95020   1
   3  -7 -19 37.5427 5.70720   5
   3   7 -19 61.8997 6.81681   5
  -3   7  19 57.0541 7.09482   5
  -3   7  18-3.09216 7.64157   1
  -3  -7  18 0.51783 7.43995   1
   3  -7 -18 0.78051 3.73526   5
   3  -7 -18-1.60156 4.53198   4
  -3   7  18 11.2647 4.91892   5
  -3  -7  17 178.597 13.0447   1
  -3   7  17 166.068 12.3933   1
   3  -7 -17 177.663 12.3829   4
   3  -7 -17 189.284 10.7102   5
  -3  -7  16 26.6856 7.42212   1
  -3   7  16 27.0572 7.06050   1
   3  -7 -16 32.6737 5.00764   5
   3  -7 -16 29.1986 6.06626   4
  -3   7  15 275.276 14.7642   1
  -3  -7  15 283.382 14.8878   1
   3  -7 -15 299.266 15.6724   4
   3  -7 -15 301.148 12.8915   5
  -3   7  14 10.4652 6.10673   1
  -3  -7  14 23.3021 6.65219   1
   3  -7 -14 16.5242 4.98960   4
   3  -7 -14 17.6888 3.67170   5
   3  -7 -13 186.964 12.0410   4
   3  -7 -13 177.398 9.35519   5
  -3   7  13 164.170 11.1420   1
  -3  -7  13 167.182 11.3012   1
  -3   7  13 177.389 6.98688   3
   3  -7 -12 74.0051 5.96534   5
   3  -7 -12 89.0253 8.98036   4
  -3  -7  12 73.0102 8.09054   1
  -3   7  12 79.4827 8.49831   1
  -3   7  12 71.8480 4.29828   3
   3  -7 -11 134.253 7.75507   5
   3  -7 -11 142.923 10.6152   4
  -3   7  11 124.387 7.54954   5
  -3   7  11 143.422 9.50504   1
  -3  -7  11 154.252 9.71290   1
  -3   7  11 146.744 6.09812   3
  -3   7  10 218.130 9.37343   5
   3  -7 -10 211.464 12.5960   4
   3  -7 -10 215.980 9.69114   5
  -3   7  10 219.787 7.89608   3
  -3   7  10 213.251 10.8288   1
  -3  -7  10 243.464 11.2894   1
   3   7 -10 221.571 7.81320   4
  -3   7   9 537.557 15.2040   5
  -3   7   9 520.228 13.9370   3
  -3  -7   9 493.618 16.5635   1
  -3   7   9 505.802 16.7075   1
   3   7  -9 504.600 14.0609   4
  -3   7   8 316.353 10.4520   5
  -3   7   8 298.157 10.0427   3
  -3  -7   8 310.464 11.7415   1
  -3   7   8 309.616 11.9848   1
   3   7  -8 309.269 10.6649   4
  -3   7   7 332.571 10.5029   5
  -3   7   7 311.905 10.2937   3
  -3   7   7 319.404 11.4504   1
  -3  -7   7 305.430 11.0663   1
   3   7  -7 327.874 11.3566   4
  -3   7   6 56.6369 4.98033   1
  -3  -7   6 64.0181 4.95191   1
   3   7  -6 59.1894 4.92203   4
   3  -7  -6 49.7006 6.15609   4
  -3   7   6 54.9854 4.24747   3
  -3   7   5 58.5245 4.59418   1
   3  -7  -5 60.8789 6.66749   4
   3   7  -5 48.8074 4.73542   4
   3  -7  -4 2.42803 1.06854   3
   3   7  -4-0.80619 2.81777   4
   3  -7  -4 0.36801 3.56906   4
  -3  -7   4 3.70004 2.56528   2
  -3   7   4 2.03398 2.29135   2
  -3   7   3 103.068 5.05945   5
  -3  -7   3 104.425 4.27412   2
  -3   7   3 99.1938 4.18162   2
   3  -7  -3 106.038 4.88431   3
   3  -7  -3 101.324 7.67991   4
   3   7  -3 100.832 6.86375   4
  -3  -7   2 26.4777 5.11648   3
   3  -7  -2 21.9424 3.17133   3
  -3  -7   2 24.0390 1.76403   2
  -3   7   2 18.7845 1.62747   2
   3   7  -2 18.2053 3.60248   4
  -3   7   2 20.4157 2.44373   5
   3  -7  -2 24.9954 4.58731   4
   3  -7  -1 407.661 13.0010   3
  -3   7   1 400.486 11.2879   5
  -3  -7   1 403.581 8.77485   2
  -3   7   1 398.468 8.83229   2
   3  -7  -1 422.601 15.2891   4
   3  -7  -1 406.634 9.48766   1
   3   7  -1 407.515 9.45924   1
  -3  -7   1 415.711 15.1523   3
   3  -7   0 122.119 7.95352   4
  -3  -7   0 115.475 7.34123   3
   3  -7   0 121.256 4.28218   1
   3   7   1 412.513 15.9079   3
   3  -7   1 438.215 10.0956   2
   3   7   1 428.963 9.95928   2
  -3  -7  -1 461.908 14.4414   3
   3  -7   1 436.084 15.2185   4
   3  -7   2 49.5544 5.13507   4
   3  -7   2 43.2504 2.62094   2
   3   7   2 44.5561 2.59253   2
   3   7   2 40.5818 5.44722   3
  -3  -7  -2 47.0422 4.01327   3
   3  -7   3 12.7644 3.65611   4
  -3  -7  -3 16.0800 2.40456   3
   3   7   3 13.8705 3.74773   3
   3  -7   3 14.8501 1.87581   2
   3   7   3 13.9383 1.86897   2
   3   7   4 93.2410 4.13214   2
   3  -7   4 94.1115 4.16044   2
   3   7   4 90.7588 6.93811   3
   3  -7   4 94.8593 6.27390   4
   3   7   5 215.914 7.34782   2
   3  -7   5 217.629 7.38050   2
   3  -7   5 229.571 9.48967   4
   3   7   5 232.392 10.5614   3
   3  -7   6 0.15348 1.54538   2
   3   7   6-0.30709 1.57372   2
   3   7   6 0.84349 2.34604   3
   3  -7   6 1.33782 2.61953   4
   3   7   6-2.90735 4.00167   4
   3   7   6-2.57543 2.27060   5
   3   7   7 317.232 12.2317   3
   3  -7   7 340.056 10.7515   2
   3   7   7 327.149 11.7717   5
   3  -7   7 346.968 11.4997   4
   3   7   7 351.121 15.5292   4
   3   7   8 5.21146 2.44486   3
   3   7   8 6.23755 4.29338   4
   3  -7   8 4.17742 2.57139   4
   3   7   8 3.54075 2.27564   5
   3   7   9 533.383 15.8767   5
   3   7   9 525.902 16.2227   3
   3  -7   9 508.707 14.1230   4
   3   7   9 517.776 20.2093   4
   3   7  10 5.82317 2.61430   5
   3   7  10 3.32913 4.30274   4
   3   7  10 2.25001 2.15876   3
   3  -7  10 2.90108 2.31834   4
   3  -7  11 176.889 6.06335   4
   3   7  11 180.301 8.48036   5
   3   7  11 158.546 8.10161   3
   3   7  11 143.528 10.9138   4
   3   7  12 21.4026 3.58440   5
   3   7  12 12.8458 2.82534   3
   3   7  12 17.0500 5.87222   4
   3   7  13 203.791 13.1895   4
   3   7  13 243.372 10.3236   5
   3   7  13 223.781 9.91278   3
   3   7  14 9.97385 5.38238   4
  -3   7 -14 18.1453 3.93108   5
   3   7  15 119.877 10.3811   4
   3   7  15 123.346 8.17659   5
  -3   7 -15 130.518 6.92929   5
   3   7  16 63.6570 8.61416   4
  -3   7 -16 62.7892 5.39653   5
   3   7  16 58.4136 6.16399   5
  -3   7 -17 59.9334 5.47361   5
   3   7  17 54.4664 6.23315   5
   3   7  18 3.71601 4.46549   5
  -3   7 -18 2.99882 3.59745   5
   3   7  18 14.9123 6.65923   4
  -3   7 -19 37.0688 5.03748   5
  -3   7 -20 0.25329 3.91897   5
  -3   7 -21 46.7261 5.64941   5
  -3   7 -22 1.07712 4.51342   5
  -3   7 -23 55.1054 5.68983   5
  -3   7 -24 18.7707 4.44630   5
   3   8 -23 8.59013 5.86918   5
  -3  -8  22-4.36454 9.69633   1
  -3   8  22-8.76101 9.48286   1
   3   8 -22 7.40451 5.52472   5
  -3  -8  21-5.96981 8.55163   1
  -3   8  21 0.59734 7.72715   1
   3   8 -21 3.80458 5.21321   5
   3  -8 -20-0.89262 3.97676   5
  -3   8  20-9.09490 8.77264   1
  -3  -8  20-5.68622 8.47801   1
   3   8 -20 7.47210 5.17407   5
   3  -8 -19 1.28608 3.63922   5
  -3  -8  19-7.55292 8.02159   1
  -3   8  19 0.54069 7.43953   1
   3  -8 -18 57.5381 6.70441   5
   3  -8 -18 60.3857 8.13950   4
  -3  -8  18 45.5293 8.64464   1
  -3   8  18 62.4047 9.28547   1
  -3   8  18 72.5043 5.23709   3
   3  -8 -17 0.39347 3.55952   5
   3  -8 -17-0.57009 4.67263   4
  -3  -8  17-0.48293 7.16068   1
  -3   8  17-3.86959 6.90825   1
  -3   8  17 1.97607 2.04472   3
   3  -8 -16 28.6118 4.93708   5
   3  -8 -16 33.7940 6.58192   4
  -3  -8  16 26.7740 7.51020   1
  -3   8  16 26.9385 7.24645   1
  -3   8  16 35.2426 3.69353   3
   3  -8 -15 3.95465 3.10407   5
   3  -8 -15 6.08908 4.45438   4
  -3  -8  15-1.70090 6.07353   1
  -3   8  15-3.42936 6.42679   1
  -3   8  15 5.67252 2.08964   3
   3  -8 -14 21.2124 4.15720   5
   3  -8 -14 19.5371 5.60554   4
  -3   8  14 21.3027 2.99748   3
  -3   8  14 17.6576 6.17173   1
  -3  -8  14 15.8460 6.02940   1
  -3   8  13-1.37053 3.90316   5
  -3   8  13-5.23256 6.57028   1
  -3  -8  13-3.67082 6.00376   1
   3  -8 -13-1.06316 4.51268   4
  -3   8  13-0.98920 1.93123   3
  -3   8  12-2.34523 4.33901   5
  -3  -8  12-2.36282 6.08426   1
  -3   8  12-3.46582 6.21181   1
   3  -8 -12-0.52017 4.91184   4
  -3   8  12 1.20141 1.91649   3
  -3   8  11 5.67879 2.30884   3
  -3   8  11 2.71806 3.70501   5
  -3  -8  11 3.38718 5.37054   1
  -3   8  11-0.63899 5.73765   1
  -3   8  10 74.8390 5.39568   3
  -3   8  10 72.7992 5.88667   5
  -3  -8  10 80.8831 7.47459   1
  -3   8  10 80.0912 7.52953   1
   3   8  -9 8.60225 3.27948   4
  -3   8   9 3.63883 2.71816   5
  -3   8   9-1.68311 2.91368   3
  -3  -8   9 0.74371 4.68992   1
  -3   8   9-1.05848 4.74293   1
  -3  -8   8 6.96516 4.49463   1
  -3   8   8 6.58763 4.57139   1
  -3   8   8 4.00473 3.36856   3
  -3   8   8 3.23876 2.26076   5
   3   8  -8 4.93146 3.13691   4
  -3   8   7 23.0228 3.85535   3
   3   8  -7 16.4202 3.65638   4
   3  -8  -7 10.9126 5.13472   4
  -3  -8   7 27.6002 4.62073   1
  -3   8   7 27.9600 4.83769   1
  -3   8   7 12.8113 2.66422   5
  -3   8   6 63.2133 4.52388   5
  -3   8   6 69.8068 5.47234   1
   3   8  -6 56.1977 5.33809   4
   3  -8  -6 68.3455 7.56969   4
  -3  -8   5 35.1000 6.63151   3
   3   8  -5 30.0443 4.38173   4
   3  -8  -5 29.4245 5.58669   4
  -3  -8   5 37.5557 3.77404   2
  -3   8   5 31.5821 3.58382   2
   3  -8  -4 22.5166 2.21632   3
   3  -8  -4 23.0624 5.10374   4
  -3   8   4 21.8428 2.69751   2
  -3  -8   4 20.1899 2.80029   2
  -3  -8   4 31.0585 6.04978   3
  -3  -8   3-2.37222 4.23671   3
   3  -8  -3 2.59459 1.74746   3
  -3   8   3 2.69820 1.38846   2
  -3  -8   3 3.97703 1.46865   2
   3  -8  -3 0.39757 3.72864   4
   3  -8  -2 69.7008 6.89576   4
  -3  -8   2 72.7935 7.04955   3
   3  -8  -2 69.4652 5.14194   3
  -3   8   2 70.3918 2.49737   2
  -3  -8   2 69.1906 2.43527   2
   3  -8  -1 1.84004 3.30419   4
  -3  -8   1-0.34491 3.67608   3
   3  -8  -1 2.18752 3.22350   3
  -3   8   1 0.16582 1.56579   5
   3  -8   0 15.7960 1.68259   1
   3   8   0 16.1883 1.74096   1
   3  -8   0 13.0713 4.33975   4
  -3  -8   0 14.4937 3.77541   3
  -3  -8  -1 59.4646 5.14344   3
   3  -8   1 57.5549 5.96243   4
   3   8   1 49.1919 6.16051   4
   3  -8   2-0.07505 2.14045   2
   3   8   2 0.93255 1.88283   2
  -3  -8  -2 0.94873 1.87202   3
   3  -8   2-0.32378 3.39477   4
   3   8   2 5.26966 4.44164   3
  -3  -8  -3 20.2379 2.80264   3
   3   8   3 29.3519 5.22414   3
   3  -8   3 17.3034 4.14380   4
   3  -8   3 20.8025 2.14173   2
   3   8   3 23.2552 2.16148   2
   3   8   4 19.9967 4.86599   3
   3  -8   4 21.4705 4.28766   4
   3  -8   4 18.5557 2.27730   2
   3   8   4 17.2389 2.15055   2
   3   8   5-1.41877 3.86083   3
   3   8   5 1.96184 1.36884   2
   3  -8   5 2.10024 1.48340   2
   3   8   5-0.88603 4.15457   4
   3  -8   5 0.27846 3.35727   4
   3  -8   6-2.09444 3.64848   4
   3   8   6-0.91753 4.44906   4
   3  -8   6 0.72665 1.58189   2
   3   8   6-0.58061 1.57180   2
   3   8   6-0.34658 4.23070   3
   3   8   7-1.01675 1.73681   2
   3  -8   7 0.16943 1.67484   2
   3   8   7-1.99335 3.57873   3
   3   8   7-0.47405 4.25625   4
   3   8   7 0.25790 2.48480   5
   3   8   8 33.7110 6.27921   4
   3   8   8 38.8713 4.70999   3
   3   8   8 31.8894 3.42368   2
   3  -8   8 34.6516 3.46778   2
   3  -8   8 35.2473 4.15438   4
   3   8   8 32.0885 4.17801   5
   3   8   9 19.8073 3.58659   3
   3   8   9 23.8103 3.72237   5
   3   8   9 22.6543 5.92383   4
   3  -8   9 14.0582 3.08080   4
   3   8  10 2.12728 2.49083   3
   3  -8  10-0.17762 2.17706   4
   3   8  10-2.06898 5.30126   4
   3   8  10 0.52756 2.62373   5
   3   8  11 55.6633 8.12418   4
   3  -8  11 49.2728 3.61025   4
   3   8  11 50.2289 5.15263   3
   3   8  11 50.2402 4.99444   5
   3   8  12 39.9741 4.61794   3
   3   8  12 45.0660 4.78413   5
   3   8  12 43.9982 7.43928   4
   3   8  13-0.60146 2.37357   3
   3   8  13 4.22643 3.03516   5
   3   8  13-1.11161 4.79757   4
   3   8  14 6.81465 5.61381   4
   3   8  14 0.60577 2.54981   3
   3   8  14 4.41833 2.83839   5
  -3   8 -15 34.5045 4.54415   5
   3   8  15 37.6294 7.56651   4
   3   8  15 36.7678 4.61976   3
   3   8  15 27.8254 4.87369   5
  -3   8 -16 8.44857 3.73287   5
   3   8  16 8.19024 6.30224   4
   3   8  16 3.21573 2.43762   3
   3   8  16 1.31341 4.60515   5
  -3   8 -17 9.39298 3.82211   5
   3   8  17 12.4195 6.09712   4
   3   8  17 5.32889 2.85257   3
   3   8  17-2.38225 4.78801   5
  -3   8 -18 3.48102 3.76168   5
   3   8  18 5.89684 3.18557   3
  -3   8 -19 6.53694 3.92532   5
   3   8  19 7.25971 3.35862   3
  -3   8 -20 17.1826 4.45223   5
  -3   8 -21-2.88722 4.61432   5
  -3   8 -22 2.44366 4.63927   5
  -3   8 -23-5.79309 4.69463   5
   3   9 -22 12.2561 6.12154   5
  -3   9  22 2.47279 8.36875   1
  -3  -9  22 4.29463 9.02182   1
   3   9 -21 60.6789 7.50036   5
  -3  -9  21 40.4729 10.2522   1
  -3   9  21 53.1706 10.6104   1
  -3   9  20 1.92859 2.37828   3
  -3   9  20-1.69183 7.98164   1
  -3  -9  20-0.55902 7.91193   1
  -3   9  19 50.9580 5.01072   3
  -3   9  19 40.1658 9.07674   1
  -3  -9  19 55.7894 9.89966   1
  -3   9  18-1.29150 2.53740   3
   3  -9 -18-1.22844 4.70309   4
  -3  -9  18-1.50967 7.52352   1
  -3   9  18-1.52470 7.10493   1
   3  -9 -17 114.114 10.9727   4
  -3   9  17 117.270 11.0816   1
  -3  -9  17 128.150 11.5841   1
  -3   9  17 132.711 7.44280   3
  -3  -9  16 8.92470 6.47192   1
  -3   9  16 12.7052 6.50399   1
   3  -9 -16 12.6713 5.33981   4
  -3   9  16 12.1716 4.88307   5
  -3   9  16 14.4324 3.08317   3
  -3  -9  15 315.297 15.5003   1
  -3   9  15 298.909 15.4075   1
   3  -9 -15 296.886 16.8958   4
  -3   9  15 322.946 13.2174   5
  -3   9  15 298.134 11.4025   3
  -3  -9  14 72.8581 8.38266   1
   3  -9 -14 71.4485 8.80257   4
  -3   9  14 61.0437 7.86981   1
  -3   9  14 78.0723 5.73351   3
  -3   9  14 76.6753 6.90943   5
   3  -9 -13 46.4781 7.62785   4
  -3   9  13 43.4804 5.40698   5
  -3   9  13 47.5650 4.67820   3
  -3   9  13 48.3322 7.05734   1
  -3  -9  13 49.0393 7.24414   1
  -3   9  12 98.4831 7.14315   5
   3  -9 -12 99.4378 9.95741   4
  -3   9  12 90.3808 6.40755   3
  -3  -9  12 91.2321 8.41329   1
  -3   9  12 97.0139 8.59632   1
  -3   9  11 15.1308 4.06374   3
  -3  -9  11 30.1059 6.48188   1
  -3   9  11 26.9222 6.26196   1
   3  -9 -11 21.4331 5.61076   4
  -3   9  11 17.2991 4.11072   5
  -3   9  10 36.7152 4.93298   3
  -3   9  10 49.1409 4.82191   5
  -3   9  10 41.3664 6.59546   1
  -3  -9  10 41.9736 6.52331   1
  -3   9   9 285.850 11.1302   3
  -3   9   9 283.131 12.0058   1
  -3  -9   9 273.940 11.3506   1
   3   9  -9 256.289 10.7008   4
  -3   9   9 273.063 10.5154   5
   3   9  -8 16.8213 4.01641   4
  -3   9   8 17.8503 4.38214   3
  -3   9   8 14.3765 4.96281   1
  -3  -9   8 18.8397 5.06966   1
  -3   9   8 7.90413 2.69817   5
   3  -9  -7 300.418 15.5888   4
  -3   9   7 300.532 10.6722   5
  -3   9   7 294.959 10.8236   1
  -3   9   6 5.58251 2.32221   5
   3  -9  -6 0.48494 5.41412   4
  -3  -9   6 7.81154 3.66886   2
  -3   9   6 7.59349 3.50700   2
   3  -9  -5 124.310 9.77910   4
  -3  -9   5 118.151 10.1657   3
  -3   9   5 118.783 6.21048   5
  -3   9   5 114.684 5.27915   2
  -3  -9   5 116.227 5.34025   2
  -3  -9   4 84.1656 8.73434   3
   3  -9  -4 85.4725 8.27623   4
   3  -9  -4 91.8265 4.69788   3
  -3   9   4 88.8091 3.67600   2
  -3  -9   4 97.0430 3.79938   2
  -3   9   4 91.5113 5.45214   5
  -3   9   3 184.586 4.73039   2
  -3  -9   3 183.501 4.63267   2
   3   9  -3 190.939 10.7202   4
   3  -9  -3 200.854 11.9910   4
  -3  -9   3 180.234 11.3097   3
   3  -9  -3 187.372 7.66184   3
   3  -9  -2-2.12907 4.75307   4
   3   9  -2-3.06702 4.17322   4
   3  -9  -2-2.80486 3.71690   3
  -3  -9   2-1.59991 4.48652   3
  -3  -9   1 491.566 17.9559   3
   3  -9  -1 474.684 15.7147   3
   3   9  -1 466.434 17.8901   4
   3  -9  -1 469.565 18.2656   4
   3  -9   0-0.79124 4.35064   4
   3   9   0 2.89358 4.08642   4
   3  -9   0 7.21165 4.51716   3
  -3  -9   0 2.33959 2.71478   3
   3   9   1 372.238 16.1854   4
   3  -9   1 382.699 15.6425   4
  -3  -9  -1 369.287 13.8512   3
   3  -9   1 351.787 14.2889   3
  -3  -9  -2 5.47623 2.41548   3
   3   9   2 9.36096 1.94640   2
   3  -9   2 7.07974 2.14517   2
   3  -9   2 5.84099 4.03712   4
   3  -9   3 132.553 8.80353   4
   3   9   3 125.415 9.65750   3
   3   9   3 133.053 4.59167   2
   3  -9   3 139.415 4.75184   2
  -3  -9  -3 134.864 7.06780   3
   3   9   4 7.86759 4.99252   3
  -3  -9  -4 2.34072 1.95420   3
   3  -9   4 5.54493 1.82844   2
   3   9   4 2.27814 1.68259   2
   3  -9   4-1.66903 4.36540   4
   3  -9   5 108.839 4.72156   2
   3   9   5 93.7024 4.44761   2
   3   9   5 99.9500 8.64415   3
   3   9   5 99.6823 9.13520   4
   3  -9   5 105.186 7.58961   4
   3   9   6-0.40123 4.85820   3
   3  -9   6-1.80493 4.12646   4
   3   9   6 0.50113 4.46586   4
   3   9   6 6.64811 1.84414   2
   3  -9   6 5.85728 1.83918   2
   3  -9   7 394.298 11.5878   2
   3   9   7 397.233 11.5711   2
   3   9   7 432.323 18.8685   4
   3  -9   7 407.130 14.4281   4
   3   9   7 373.959 15.9714   3
   3   9   8-1.10085 1.92378   2
   3  -9   8-0.73049 2.09758   2
   3   9   8-1.58985 5.03834   4
   3  -9   8-1.30288 3.30874   4
   3   9   8-2.71946 4.93297   3
   3   9   9 96.9555 5.79635   2
   3  -9   9 99.6844 6.33473   4
   3   9   9 91.4456 7.68146   3
   3   9   9 97.3693 6.72466   5
   3   9   9 97.3054 10.0718   4
   3   9  10 1.09812 3.13355   3
   3   9  10 2.27217 2.85973   5
   3   9  10-0.69906 2.40208   2
   3  -9  10-0.84483 2.34588   4
   3   9  10-1.11561 5.51391   4
   3   9  11 47.4515 7.88559   4
   3   9  11 48.5354 5.03832   5
   3   9  11 46.6545 5.48822   3
   3   9  12 7.01846 2.81950   5
   3   9  12 12.3021 6.10874   4
   3   9  12 3.19673 3.01707   3
   3   9  13 68.4710 6.35693   3
   3   9  13 67.4821 5.86996   5
   3   9  13 71.7057 8.79465   4
   3   9  14-1.76980 3.03018   3
   3   9  14 5.56755 3.34939   5
   3   9  14 5.49301 6.07080   4
   3   9  15 101.246 7.98375   5
   3   9  15 128.564 11.7953   4
  -3   9 -15 110.113 6.76629   5
   3   9  15 113.591 7.91560   3
   3   9  16 3.09426 4.43479   5
   3   9  16 15.6471 6.67307   4
   3   9  16 9.42999 3.49905   3
  -3   9 -16 17.0307 4.29332   5
   3   9  17 85.7988 10.2627   4
   3   9  17 73.9446 6.79626   3
  -3   9 -17 73.7998 6.03171   5
  -3   9 -18 4.72040 3.66160   5
   3   9  18 2.26859 3.09953   3
   3   9  19 52.6374 6.20036   3
  -3   9 -19 46.4872 5.50182   5
   3   9  20 7.64984 3.80358   3
  -3   9 -20 5.29450 3.96185   5
   3   9  21 61.2850 6.78474   3
  -3   9 -21 54.5850 6.07739   5
   3   9  22-0.86845 3.39401   3
  -3   9 -22-6.75150 4.95890   5
  -3  10  22 0.60769 9.33030   1
  -3 -10  22-0.59852 9.96611   1
   3  10 -21 16.7955 6.40674   5
  -3 -10  21 3.43652 8.46968   1
  -3  10  21-4.07330 8.50823   1
  -3 -10  20 9.84027 8.50361   1
  -3  10  20 11.1009 8.16316   1
  -3 -10  19-4.15437 7.95244   1
  -3  10  19 3.17097 7.52541   1
  -3  10  18 5.12681 3.07389   3
  -3 -10  18 2.45721 7.60428   1
  -3  10  18 3.51751 7.71566   1
  -3  10  17 12.2856 3.54234   3
  -3 -10  17 11.5652 7.25161   1
  -3  10  17 6.65334 6.68844   1
   3 -10 -17 16.8500 5.91016   4
  -3  10  16 2.67961 3.03371   3
  -3 -10  16-0.86805 7.16313   1
  -3  10  16-0.89714 6.74294   1
   3 -10 -16-2.57077 6.02704   4
  -3  10  16 0.68465 4.31363   5
  -3  10  15-1.49833 4.33082   3
  -3  10  15-2.30661 4.66372   5
   3 -10 -15 1.90374 5.69760   4
  -3 -10  15 2.43266 6.36856   1
  -3  10  15 1.68599 6.23242   1
  -3  10  14 113.336 8.17742   5
   3 -10 -14 101.422 10.5149   4
  -3 -10  14 104.940 9.49964   1
  -3  10  14 97.0112 9.28133   1
  -3  10  14 100.075 7.41556   3
  -3  10  13 1.21196 3.93434   5
  -3  10  13 2.64608 3.66248   3
  -3  10  13 6.60160 5.66058   1
  -3 -10  13 6.90074 5.78356   1
   3 -10 -13 8.00605 5.40275   4
  -3  10  12 11.8177 4.07552   5
   3 -10 -12 15.0774 5.33872   4
  -3  10  12 13.1675 5.60328   1
  -3 -10  12 19.5185 6.04204   1
  -3  10  12 17.1099 4.29608   3
  -3  10  11-1.62442 3.60319   5
  -3  10  11 0.30876 4.83799   1
  -3 -10  11 7.08387 5.17436   1
  -3  10  11 6.85201 4.02858   3
  -3  10  10 6.37879 5.30944   1
  -3 -10  10 9.22971 5.09896   1
  -3  10  10 3.07160 2.56279   5
  -3  10  10 3.05973 4.00891   3
  -3  10   9 3.92267 2.65846   5
  -3  10   9 16.5315 5.31466   1
  -3 -10   9 15.0543 5.19590   1
   3 -10  -8-4.98710 6.53883   4
  -3  10   8 10.7735 4.98012   1
  -3  10   8 2.37297 2.50209   5
  -3 -10   7 63.3452 9.21871   3
  -3  10   7 42.1622 4.60690   2
  -3 -10   7 44.7324 4.74511   2
   3 -10  -7 22.1596 6.41730   4
  -3  10   7 38.7307 4.22369   5
  -3  10   6 19.4499 3.27663   5
  -3  10   6 19.6802 3.65601   2
  -3 -10   6 21.4452 3.75871   2
   3 -10  -6 6.85126 5.50536   4
  -3 -10   6 23.9086 7.25115   3
   3  10  -6 25.4239 5.23225   4
  -3  10   5 7.74444 1.98420   2
  -3 -10   5 4.09409 2.32565   2
   3 -10  -5-3.59144 6.02769   4
   3 -10  -5 0.41181 1.35733   3
   3  10  -5 4.10042 4.05761   4
  -3  10   5-1.76703 2.25085   5
  -3 -10   4 0.95707 5.49619   3
   3 -10  -4-0.49857 5.85731   4
  -3 -10   4-0.67318 1.15208   2
  -3  10   4-0.58403 1.14243   2
   3 -10  -4 1.64395 1.63517   3
   3  10  -4 8.97333 4.85917   4
  -3  10   4 1.75234 2.15168   5
  -3 -10   3 19.4572 6.19375   3
   3 -10  -3 11.6112 5.30251   4
   3  10  -3 23.1934 5.19576   4
  -3  10   3 18.2904 3.14420   5
   3 -10  -3 17.6595 2.86095   3
   3  10  -2 78.7236 7.86560   4
   3 -10  -2 72.1198 8.10676   4
   3 -10  -2 71.8633 5.81647   3
  -3 -10   2 65.5015 7.80489   3
  -3  10   2 78.2201 5.24152   5
   3 -10  -1 2.64541 3.95241   3
   3 -10  -1 3.17277 5.05945   4
   3  10  -1 7.46730 4.36947   4
  -3 -10   1 2.37475 5.19441   3
  -3  10   1 2.74740 2.07679   5
   3 -10   0-3.50042 5.61866   4
   3  10   0-0.45454 4.46496   4
  -3 -10   0 2.11789 3.09642   3
   3 -10   0 4.93755 4.70126   3
   3 -10   1 5.90821 4.71195   4
   3  10   1 5.63169 4.37202   4
  -3 -10  -1 5.72406 2.85769   3
   3 -10   1 13.8633 5.52928   3
   3 -10   2-2.84405 5.11975   4
  -3 -10  -2 0.28090 2.36439   3
   3  10   2 0.96829 4.69525   4
   3 -10   3 6.24562 4.59212   4
   3 -10   3 16.3381 2.37198   2
   3  10   3 14.2664 1.99128   2
  -3 -10  -3 10.8185 2.80454   3
   3  10   4 10.9203 5.99278   3
  -3 -10  -4-1.15687 2.06270   3
   3  10   4 8.35200 2.01133   2
   3 -10   4 5.05839 2.03540   2
   3  10   5 46.5946 7.53258   3
   3 -10   5 27.7075 5.20334   4
   3 -10   5 36.4923 2.99739   2
   3  10   5 37.5989 2.95831   2
   3  10   6 11.8237 5.55358   3
   3 -10   6 5.04717 3.90348   4
   3  10   6 8.11593 6.07086   4
   3 -10   6 9.95038 2.29634   2
   3  10   6 9.61716 2.16796   2
   3  10   7 12.1493 5.40646   3
   3 -10   7 11.0660 3.53573   4
   3  10   7 6.66411 5.59579   4
   3 -10   7 12.9651 2.23128   2
   3  10   7 13.2430 2.33851   2
   3  10   8-4.00616 5.41144   3
   3 -10   8 0.16965 1.74885   2
   3  10   8-1.02078 1.88964   2
   3  10   8 2.84850 5.19200   4
   3 -10   8-0.58950 3.07315   4
   3  10   9 12.2802 5.81744   4
   3  10   9 5.29464 4.62720   3
   3  10   9 6.80033 2.37404   2
   3 -10   9 3.52971 2.66912   4
   3 -10  10 15.5543 3.14252   4
   3  10  10 17.3992 6.39949   4
   3  10  10 13.1655 2.79758   2
   3  10  10 13.1064 5.09321   3
   3  10  11 3.98619 3.16123   5
   3  10  11 9.19542 5.70897   4
   3 -10  11 2.70256 2.33626   2
   3  10  11 2.93286 2.33971   2
   3  10  11-2.14558 5.04157   3
   3  10  12 19.5593 3.97531   5
   3  10  12 26.9337 7.36854   4
   3  10  12 20.1494 3.48346   2
   3 -10  12 20.7130 3.70857   2
   3  10  12 27.6512 5.21135   3
   3  10  13 0.94898 2.86166   5
   3  10  13-2.92141 3.29398   3
   3  10  13 3.83242 5.98997   4
   3  10  13-2.33003 3.37606   2
   3 -10  13-0.59800 2.93717   2
   3  10  14 5.52637 3.37177   5
   3  10  14 9.72190 7.01898   4
   3  10  14 4.96440 3.29854   3
   3  10  15 3.31177 3.42456   3
   3  10  15 7.89108 6.41899   4
   3  10  16 30.9469 5.28867   3
   3  10  16 37.1951 8.32979   4
  -3  10 -16 41.8453 5.28582   5
  -3  10 -17 18.0122 4.34850   5
   3  10  17 7.20110 3.66214   3
  -3  10 -18 4.10744 4.09348   5
   3  10  18-1.28875 3.35713   3
  -3  10 -19 3.93996 4.09136   5
   3  10  19-0.43658 3.51270   3
   3  10  20-0.89574 3.60356   3
  -3  10 -20 4.55106 4.29276   5
   3  10  21-1.37879 3.86837   3
  -3  10 -21-0.26084 4.64842   5
  -3 -11  22 3.47788 8.92296   1
  -3 -11  21 18.8536 9.43730   1
  -3  11  21 7.41334 8.98235   1
  -3 -11  20-3.70198 8.22464   1
  -3  11  20-3.81617 8.15087   1
  -3  11  19 17.6537 8.00057   1
  -3 -11  19 23.5912 9.25610   1
  -3 -11  18 22.2923 7.94326   1
  -3  11  18 24.6856 7.72764   1
  -3  11  17 135.051 9.21217   3
  -3 -11  17 152.478 11.9051   1
  -3  11  17 143.903 11.8702   1
  -3  11  16 27.3570 5.41883   3
  -3  11  16 26.4000 7.35928   1
  -3 -11  16 31.3007 7.55292   1
   3 -11 -15 173.180 13.8435   4
  -3  11  15 166.717 9.86372   3
  -3  11  15 166.926 10.1701   5
  -3  11  15 165.226 11.7134   1
  -3 -11  15 164.144 11.2967   1
  -3 -11  14 54.7414 7.84436   1
   3 -11 -14 43.8686 7.92259   4
  -3  11  14 47.9870 6.24313   3
  -3  11  14 56.2434 8.00954   1
  -3  11  14 41.5957 5.99887   5
  -3 -11  13 49.6468 7.17040   1
  -3  11  13 45.9658 7.48930   1
   3 -11 -13 42.6335 7.68455   4
  -3  11  13 49.8965 6.23094   3
  -3  11  13 51.5020 6.27417   5
  -3  11  12 46.2235 6.80966   1
  -3 -11  12 48.3636 6.90456   1
  -3  11  12 49.9007 6.05368   3
  -3  11  12 31.7431 5.12158   5
   3 -11 -12 41.8650 7.40075   4
  -3  11  11 40.4766 5.92806   3
  -3 -11  11 45.0741 6.20596   1
  -3  11  11 52.5107 6.69948   1
  -3  11  11 52.3017 5.24863   5
  -3 -11  10 36.2335 5.61993   1
  -3  11  10 42.6279 6.06808   1
  -3  11  10 35.0346 4.40894   5
   3 -11  -9 149.425 12.0146   4
  -3 -11   9 154.909 12.8097   3
  -3  11   9 155.720 8.07909   5
  -3  11   8 37.0146 4.44298   5
  -3 -11   8 41.7440 4.61997   2
  -3  11   8 35.2596 4.27831   2
   3 -11  -8 41.5750 7.28308   4
  -3 -11   8 53.9659 8.91727   3
  -3 -11   7 225.892 7.72671   2
  -3  11   7 217.213 7.61387   2
   3 -11  -7 219.312 14.2573   4
   3  11  -7 224.128 11.5293   4
  -3  11   7 233.721 9.76892   5
  -3 -11   7 209.084 14.6855   3
  -3 -11   6 24.9016 7.70381   3
  -3  11   6 28.1961 3.82687   5
  -3 -11   6 22.8878 2.87678   2
  -3  11   6 34.1544 2.69058   2
   3 -11  -6 27.2120 6.09541   4
   3  11  -6 30.2666 5.94813   4
   3  11  -5 130.889 9.65728   4
   3 -11  -5 91.2004 9.71202   4
  -3 -11   5 117.972 10.9662   3
  -3  11   5 113.936 6.72309   5
   3 -11  -5 114.567 5.38556   3
   3 -11  -4-3.22950 6.75661   4
  -3 -11   4 2.52419 5.71743   3
   3 -11  -4 2.52362 1.93232   3
  -3  11   4 4.30319 2.57584   5
   3  11  -4 15.0357 5.51668   4
   3 -11  -3 87.3806 9.22417   4
   3  11  -3 98.3523 8.77688   4
  -3 -11   3 80.4786 8.98086   3
   3 -11  -3 103.163 6.07324   3
  -3  11   3 96.4329 6.17841   5
   3 -11  -2-2.54211 6.35715   4
  -3 -11   2-0.89649 5.75592   3
   3 -11  -2 2.14868 2.81603   3
  -3  11   2-0.23639 2.67705   5
   3  11  -2 2.32071 4.97335   4
   3 -11  -1 281.909 12.3430   3
  -3 -11   1 272.874 13.9114   3
   3  11  -1 261.436 14.1990   4
  -3  11   1 269.165 10.5259   5
   3 -11  -1 275.487 14.9791   4
   3 -11   0 9.47511 4.72150   3
   3  11   0 16.3000 5.37924   4
  -3 -11   0 11.5405 3.95012   3
   3 -11   0 3.33818 6.10344   4
   3  11   1 297.231 15.6218   4
   3 -11   1 287.496 14.9757   4
  -3 -11  -1 304.150 12.9924   3
   3 -11   1 316.660 14.3668   3
   3 -11   2 23.0956 5.83235   4
   3  11   2 30.3643 6.74365   4
  -3 -11  -2 29.3731 4.28821   3
   3 -11   2 45.4955 7.67909   3
  -3 -11  -3 120.093 7.17604   3
   3  11   3 119.444 10.7526   4
   3 -11   3 97.3512 8.74003   4
   3 -11   3 137.699 10.7678   3
   3 -11   4 14.7271 4.22581   4
  -3 -11  -4 15.1887 3.06405   3
   3  11   4 14.7327 2.23519   1
   3 -11   4 16.4874 2.18341   2
   3  11   5 214.006 13.4395   3
   3  11   5 202.287 10.4353   5
   3 -11   5 229.046 6.56442   2
   3  11   5 227.973 6.41506   2
   3 -11   5 226.278 12.0067   4
   3 -11   6-2.22673 3.55211   4
   3  11   6-1.94188 3.46796   5
   3  11   6 7.48283 5.78239   3
   3  11   6-1.52249 1.98227   2
   3 -11   6-0.33328 2.12665   2
   3 -11   7 200.927 10.8071   4
   3  11   7 237.837 14.6307   4
   3  11   7 208.838 13.2750   3
   3  11   7 188.514 10.0816   5
   3  11   7 213.217 7.35975   2
   3 -11   7 212.352 7.40694   2
   3  11   8 5.16608 2.07864   2
   3 -11   8 7.34500 2.18703   2
   3 -11   8 1.97399 3.06544   4
   3  11   8 13.4598 6.30762   4
   3  11   8 6.99417 5.76531   3
   3 -11   9 184.643 9.64755   4
   3  11   9 190.701 7.63308   2
   3  11   9 191.467 13.9721   4
   3  11   9 192.437 12.6969   3
   3  11  10 2.22854 2.12461   2
   3  11  10 8.95098 5.69700   4
   3  11  10-0.49433 5.26876   3
   3  11  11 78.0124 5.42478   2
   3 -11  11 73.8733 5.34148   2
   3  11  11 88.9048 10.3297   4
   3  11  11 68.1290 8.32862   3
   3  11  12 2.00930 2.37194   2
   3 -11  12 2.51233 2.43673   2
   3  11  12-3.93235 5.77490   3
   3 -11  13 95.3431 6.67182   2
   3  11  13 90.5893 6.51399   2
   3  11  13 84.2628 8.96596   3
   3  11  13 112.858 11.6630   4
   3 -11  14-1.52752 3.29100   2
   3  11  14-1.79210 3.06134   2
   3  11  14-4.33612 5.85720   3
   3  11  15 86.0497 10.6025   4
   3 -11  15 85.1595 6.96150   2
   3  11  15 66.2191 6.28035   2
   3  11  15 78.5541 8.29501   3
   3  11  16-1.71588 3.57815   2
   3 -11  16-1.08339 4.07027   2
   3  11  16-1.92525 3.76148   3
   3  11  17 44.7550 5.71748   2
   3 -11  17 54.0989 6.35634   2
  -3  11 -17 72.1633 6.16001   5
   3  11  17 57.7484 7.30238   3
   3  11  18-2.30350 3.69898   2
   3 -11  18-1.25352 4.40522   2
   3  11  18-2.44492 4.15104   3
  -3  11 -18 5.44221 4.49232   5
  -3  11 -19 83.1709 6.81102   5
   3  11  19 83.0845 8.68228   3
   3  11  19 62.0498 6.81971   2
   3 -11  19 91.1606 8.55062   2
  -3  11 -20 9.89526 4.58527   5
  -3 -12  21 7.42118 8.76902   1
  -3 -12  20 3.02744 8.36485   1
  -3 -12  19 4.30689 7.91587   1
  -3 -12  18 4.96602 7.98355   1
  -3 -12  17 15.6611 7.65917   1
  -3  12  17 0.90696 6.68775   1
  -3  12  16 2.56011 6.70226   1
  -3 -12  16 0.78785 6.64557   1
  -3  12  15 12.2171 5.32086   3
  -3 -12  15 10.5131 6.90721   1
  -3  12  15 8.36551 6.53276   1
  -3  12  14 4.41381 4.79160   3
  -3  12  14 3.67484 5.92811   1
  -3 -12  14 8.58268 6.21343   1
  -3  12  13 0.33192 4.55671   5
  -3  12  13 19.3718 5.87700   3
  -3  12  13 21.1333 6.68648   1
  -3 -12  13 21.8734 6.25138   1
  -3  12  12-3.45743 4.26859   5
  -3  12  12 8.23809 5.88908   1
  -3 -12  12 6.98019 5.69184   1
  -3  12  11 7.16844 3.36875   5
  -3  12  10 17.2403 3.94941   5
  -3 -12  10 13.7331 4.44253   2
  -3  12  10 11.2284 4.36193   2
   3 -12 -10 13.2070 6.49188   4
  -3 -12  10 24.0650 8.80747   3
  -3 -12   9 47.4047 9.75255   3
  -3  12   9 52.3263 5.22056   5
   3 -12  -9 42.6859 7.58726   4
  -3  12   9 55.9601 4.95366   2
  -3 -12   9 54.7973 5.05136   2
  -3  12   8 0.49413 2.99113   2
  -3 -12   8 0.97763 3.11513   2
  -3 -12   8 3.14788 7.19738   3
   3 -12  -8-1.26809 5.19679   4
  -3  12   8-0.54440 2.75718   5
  -3 -12   7 30.9615 8.17651   3
   3 -12  -7 12.4130 5.55102   4
  -3  12   7 23.2861 3.83000   5
  -3 -12   7 30.2233 2.53895   2
  -3  12   7 28.7275 2.47247   2
  -3  12   6 23.4317 3.74440   5
   3 -12  -6 16.9829 5.66030   4
  -3 -12   6 18.0460 7.23108   3
   3  12  -5 9.77887 5.40372   4
  -3 -12   5-2.77796 6.55606   3
  -3  12   5-0.51746 2.57350   5
   3 -12  -5 0.59182 4.62496   4
   3  12  -4 6.51169 5.19159   4
  -3  12   4 1.02962 2.60731   5
   3 -12  -4 0.38831 1.90725   3
   3 -12  -4-2.30758 5.52157   4
  -3 -12   4 0.52695 5.82377   3
  -3 -12   3 4.97846 6.10468   3
   3 -12  -3 12.3441 5.19123   4
  -3  12   3 7.19436 2.96993   5
   3 -12  -3 10.0212 2.73149   3
   3  12  -2 22.1385 6.29608   4
   3 -12  -2 15.6154 3.39895   3
   3 -12  -2 14.1894 5.69548   4
  -3  12   2 17.4664 3.36795   5
   3  12  -1 73.2878 8.65590   4
   3 -12  -1 61.3654 6.56389   3
  -3 -12   1 60.2387 6.89186   3
  -3  12   1 70.1749 5.47993   5
   3 -12  -1 63.6004 8.05061   4
  -3  12   0 20.7172 3.51234   5
   3 -12   0 18.8103 4.94163   3
   3 -12   0 19.0119 5.25094   4
  -3 -12   0 26.6368 5.00984   3
   3  12   1 3.29845 5.15541   4
   3 -12   1 0.40514 5.08560   3
   3 -12   1 0.49733 4.22195   4
  -3 -12  -1 1.39453 3.00939   3
   3 -12   2 57.1712 7.37128   4
   3 -12   2 68.5760 8.28440   3
  -3 -12  -2 53.3967 5.40835   3
   3  12   2 61.5210 8.72633   4
   3 -12   3 8.80471 6.12440   3
   3  12   3 2.31656 4.99900   4
   3 -12   3-0.92570 4.24914   4
  -3 -12  -3-0.85275 2.41302   3
   3 -12   4 24.7354 7.23293   3
   3  12   4 7.11372 3.37281   5
   3  12   4 21.3578 7.06344   4
   3 -12   4 5.78526 4.11771   4
  -3 -12  -4 6.90697 2.78939   3
   3 -12   5 2.98407 3.55850   4
   3  12   5 4.12598 2.96968   5
   3  12   5 7.10270 1.67431   1
   3 -12   6-1.62503 4.23585   4
   3  12   6-0.35434 2.84515   1
   3 -12   6-1.21066 2.55571   1
   3  12   6-2.07282 3.41513   5
   3  12   6 4.78120 1.98806   2
   3 -12   6 4.27247 2.05290   2
   3  12   7 16.7426 6.80723   3
   3 -12   7 10.7597 3.82511   4
   3 -12   7 5.00415 3.07778   1
   3  12   7 3.41384 3.37403   1
   3  12   7 11.7381 2.38354   2
   3 -12   7 8.88272 2.32953   2
   3  12   7 6.89469 3.32474   5
   3  12   8 1.63452 5.48582   3
   3 -12   8 1.43893 3.42003   4
   3  12   8 10.4261 6.87001   4
   3  12   8-0.13886 2.50302   2
   3 -12   8-0.69826 2.56877   2
   3  12   8 1.36274 3.26076   5
   3  12   9 5.97898 6.35843   4
   3  12   9 1.64054 5.79688   3
   3 -12   9 1.45867 1.93750   2
   3  12   9-1.62557 2.24390   2
   3  12   9-1.35814 3.22801   5
   3  12  10 3.51231 2.02392   2
   3  12  10 2.18919 5.70679   3
   3 -12  11 2.26627 2.22040   2
   3  12  11 6.02234 2.46221   2
   3  12  11 2.18590 5.82474   3
   3  12  11 6.89203 6.77046   4
   3 -12  12 7.10867 2.83771   2
   3  12  12 9.22334 2.97594   2
   3  12  12 6.00987 5.85630   3
   3 -12  13 15.2508 3.17571   2
   3  12  13 13.2250 3.11476   2
   3  12  13 7.08839 5.94036   3
   3  12  14 12.2435 6.84709   4
   3  12  14-2.18838 6.31262   3
   3 -12  14-1.67334 2.79110   2
   3  12  14 0.83059 2.77081   2
   3  12  15-4.94385 6.22089   3
   3  12  15-0.59909 2.62767   2
   3 -12  15 0.30426 2.77296   2
   3 -12  16 12.5814 3.66288   2
   3  12  16 2.74985 6.08042   3
   3 -12  17-1.42946 3.51043   2
  -3  12 -17 9.80023 4.74567   5
   3  12  17-4.95940 6.89011   3
   3 -12  18 22.6934 4.67253   2
  -3  12 -18 28.0100 5.41430   5
   3  12  18 13.2426 6.11026   3
   3 -12  19 0.41205 4.07311   2
  -3 -13  17 90.3042 10.1129   1
  -3 -13  16 7.58641 7.00818   1
  -3 -13  15 77.8348 8.80651   1
  -3 -13  14 25.0118 6.69199   1
  -3  13  12 5.78799 4.75978   2
  -3  13  12 0.98895 4.76444   5
  -3  13  11 63.4644 5.95674   5
  -3 -13  11 55.2699 5.71256   2
  -3  13  11 62.0399 5.97962   2
  -3 -13  11 60.9403 11.1603   3
  -3  13  10 3.63597 3.06997   5
  -3 -13  10 3.52666 7.83441   3
  -3 -13  10 4.65078 3.86989   2
  -3  13  10 4.45756 3.81505   2
  -3 -13   9 123.989 5.65187   2
  -3  13   9 132.690 5.80034   2
  -3  13   9 138.529 8.05412   5
   3 -13  -9 128.350 12.0228   4
  -3 -13   9 144.980 13.5471   3
  -3  13   8 1.15579 2.82033   5
   3 -13  -8-1.34757 5.26550   4
  -3  13   8 0.38053 0.91116   2
  -3 -13   8-0.43664 0.95186   2
  -3  13   8 0.62322 1.40850   2
  -3 -13   8 1.81074 1.57467   2
  -3 -13   8-1.31879 6.91355   3
   3 -13  -7 65.3184 9.04946   4
  -3 -13   7 81.1286 10.7691   3
  -3  13   7 92.8187 6.54072   5
  -3 -13   6 2.41972 6.41258   3
   3 -13  -6-3.87094 5.43016   4
  -3  13   6 0.84167 2.68525   5
  -3 -13   5 29.3834 7.77190   3
  -3  13   5 38.6875 4.56325   5
   3 -13  -5 34.0181 7.09392   4
  -3  13   4 15.1581 3.53516   5
   3 -13  -4 16.1348 2.81277   3
  -3 -13   4 13.1076 6.19029   3
   3 -13  -4 8.61396 5.22943   4
  -3  13   3 93.6960 6.55593   5
   3 -13  -3 95.2567 9.90621   4
  -3 -13   3 97.1052 9.79147   3
   3  13  -3 110.054 10.0380   4
   3 -13  -3 100.207 6.28767   3
  -3  13   2 23.4171 4.04457   5
   3 -13  -2 17.7389 3.73276   3
  -3 -13   2 17.7302 5.59179   3
   3  13  -2 31.7220 7.21385   4
   3 -13  -2 19.8370 5.95623   4
   3 -13  -1 89.0105 9.35728   4
   3  13  -1 102.046 9.98416   4
  -3 -13   1 96.7695 8.52133   3
   3 -13  -1 94.7395 7.54017   3
  -3  13   1 92.0771 6.46068   5
   3 -13   0 5.36407 4.69717   3
  -3  13   0 3.78903 2.59202   5
  -3 -13   0 8.75092 3.98188   3
   3  13   0 14.8511 6.74080   4
   3 -13   0 1.10171 4.34864   4
   3 -13   1 103.997 9.63129   4
   3 -13   1 78.5530 8.36539   3
  -3 -13  -1 70.2084 6.59697   3
   3  13   1 90.9965 9.64456   4
   3 -13   2-0.51619 4.23091   4
  -3 -13  -2 1.30649 2.67721   3
   3 -13   2-1.82835 5.34623   3
   3 -13   3 73.3927 8.08293   4
   3  13   3 72.8313 9.66261   4
  -3 -13  -3 72.2931 5.95225   3
   3 -13   3 80.2084 8.92787   3
   3  13   4 5.08559 3.08783   5
   3  13   4 23.9847 7.35102   4
   3 -13   4 2.39787 4.37353   4
  -3 -13  -4 13.2137 3.18785   3
   3 -13   4 17.1033 6.85149   3
   3  13   5 39.3594 8.31053   4
   3 -13   5 44.9974 6.45109   4
   3 -13   5 43.7937 8.66241   3
   3  13   5 29.2058 4.71476   5
   3  13   6 16.7806 4.42870   5
   3 -13   6 21.4328 5.28365   4
   3  13   7 73.9683 3.39628   2
   3 -13   7 81.8865 7.61301   4
   3  13   7 70.0172 6.82725   5
   3 -13   7 70.1527 3.70360   2
   3  13   7 79.2023 4.55952   1
   3 -13   7 78.9996 3.30946   1
   3  13   8 2.51636 3.53348   5
   3  13   8 18.3992 7.41169   3
   3  13   8 9.02437 2.31054   2
   3 -13   8 5.79404 2.34825   2
   3  13   8 15.7725 7.50379   4
   3  13   8 5.65946 3.49052   1
   3 -13   8 8.34676 3.32965   1
   3  13   9 113.588 5.38315   2
   3 -13   9 114.199 5.38654   2
   3 -13   9 102.399 6.23475   1
   3  13   9 115.064 6.89897   1
   3  13   9 108.923 8.11635   5
   3  13   9 114.011 12.0870   4
   3  13   9 121.138 11.8571   3
   3  13  10-4.81233 4.94652   1
   3 -13  10-1.04718 4.49428   1
   3  13  10 10.6882 6.86525   4
   3 -13  10-0.16313 1.57182   2
   3  13  10-3.60548 2.95409   2
   3  13  10 5.29492 6.85037   3
   3 -13  11 130.257 7.98625   1
   3  13  11 129.796 8.43273   1
   3  13  11 135.440 12.0619   3
   3  13  11 134.594 13.1498   4
   3  13  11 131.313 6.49704   2
   3  13  12 15.4075 7.34315   4
   3 -13  12 6.85053 2.63728   2
   3  13  12 1.78256 6.53447   3
   3 -13  12 1.66603 5.41252   1
   3  13  12-0.91855 5.50923   1
   3 -13  13 51.3716 4.67979   2
   3 -13  13 43.0245 6.78621   1
   3  13  13 54.8298 8.73226   3
   3 -13  14-6.11673 6.84313   1
   3  13  14 1.19332 6.39339   3
   3 -13  14-1.26400 3.04795   2
   3 -13  15 21.0372 6.92746   1
   3  13  15 22.7452 7.70170   3
   3 -13  15 32.0176 4.33093   2
   3 -13  16 8.74277 7.32621   1
   3  13  16 19.7551 7.31100   3
   3 -13  16 11.7086 3.74568   2
   3 -13  17 56.5495 8.94656   1
  -3 -14  14 0.48819 5.44246   2
  -3 -14  13 21.4909 5.42703   2
  -3 -14  12 2.70348 4.46316   2
  -3 -14  11 0.23963 1.70610   2
  -3 -14  11-0.70703 3.76693   2
  -3 -14  10-2.52976 1.76513   2
  -3 -14  10-0.18382 2.72584   2
  -3  14  10-1.27436 3.08987   5
  -3  14   9 17.3902 4.02739   5
  -3 -14   9 12.0419 8.25286   3
  -3  14   8 5.17858 3.24762   5
  -3 -14   8 1.36697 6.88226   3
  -3  14   7 7.21897 3.19044   5
  -3 -14   7 1.95381 6.75296   3
  -3  14   6 2.67443 2.95589   5
  -3 -14   6 1.86930 6.74733   3
   3 -14  -6-0.68156 5.21877   4
  -3  14   5 27.5046 4.19086   5
  -3 -14   5 31.9165 7.76963   3
   3 -14  -5 17.3516 6.31792   4
  -3  14   4 9.02565 3.17217   5
   3 -14  -4 2.60702 4.88735   4
   3 -14  -4 9.41404 2.52854   3
  -3 -14   4 5.05012 6.14071   3
  -3 -14   3-5.23883 6.62684   3
   3 -14  -3-10.1791 5.66868   4
   3 -14  -3 1.98080 2.38568   3
  -3  14   3-0.28997 2.90205   5
   3 -14  -2 2.62547 2.62020   3
  -3 -14   2 8.16596 4.53637   3
   3 -14  -2 1.86081 4.94381   4
  -3  14   2 5.24141 3.00257   5
  -3 -14   1 28.7068 5.62765   3
   3 -14  -1 25.6198 4.60239   3
   3 -14  -1 19.9093 5.98243   4
   3  14  -1 42.2811 8.22291   4
  -3  14   1 26.2249 4.16350   5
  -3 -14   0 3.24708 3.23476   3
  -3  14   0-1.44729 3.43062   5
   3 -14   0-0.58638 5.30457   4
   3 -14   1-1.70381 5.06053   4
   3 -14   1-3.88356 6.06992   3
  -3  14  -1 0.85956 2.64944   5
   3  14   1 12.4403 6.37509   4
  -3 -14  -1 4.80366 3.18963   3
   3 -14   2-0.54977 4.97342   4
  -3 -14  -2 0.66874 2.66484   3
   3 -14   2-2.81446 5.81922   3
   3  14   3 70.3981 9.71497   4
   3 -14   3 51.6531 8.05385   3
   3  14   3 56.6247 6.32008   5
  -3 -14  -3 57.2419 5.51672   3
   3 -14   3 47.7547 7.24907   4
   3 -14   4 11.8712 6.69430   3
   3 -14   4-0.51066 4.29844   4
   3  14   4-0.38577 3.66796   5
   3  14   5 27.8912 7.92396   4
   3 -14   5 13.1882 4.86331   4
   3  14   5 8.12117 3.78094   5
   3 -14   5 13.1205 7.30129   3
   3  14   6-2.30369 3.88909   5
   3  14   6 11.7965 7.43537   4
   3 -14   6 8.94622 8.07288   3
   3 -14   7 20.4195 8.52153   3
   3 -14   9 5.68073 2.49148   2
   3 -14   9 10.1182 3.07920   1
   3 -14  10 2.42863 2.44782   2
   3 -14  10 5.29547 3.89350   1
   3  14  11 26.6574 8.08567   3
   3 -14  11 18.0943 4.80028   1
   3  14  12 22.5433 8.04330   3
   3 -14  12 12.7213 5.20407   1
   3 -14  12 8.38299 3.19645   2
   3  14  13 6.93430 7.34117   3
   3  14  14 18.3729 8.34997   3
  -3  15   7 75.8586 6.55192   5
  -3  15   6 10.9648 3.79597   5
  -3 -15   6 3.17491 6.76944   3
  -3  15   5 140.379 8.49179   5
  -3 -15   5 109.177 11.4439   3
  -3 -15   4-3.97324 6.87182   3
   3 -15  -4 0.44169 2.15562   3
  -3  15   4-1.22272 3.31008   5
   3 -15  -3 118.747 7.00789   3
  -3  15   3 111.108 7.67674   5
   3 -15  -3 122.379 11.9375   4
  -3 -15   3 126.074 10.6700   3
   3 -15  -2-0.65205 5.71984   4
   3 -15  -2 0.87700 2.66423   3
  -3 -15   2 5.31625 4.62572   3
  -3  15   2-0.30488 3.24945   5
  -3  15   1 107.320 7.36094   5
   3 -15  -1 85.6811 10.3334   4
   3 -15  -1 98.4727 7.60490   3
  -3 -15   1 92.5363 8.37684   3
   3 -15   0 3.08669 5.10708   4
   3 -15   0 7.67450 4.00265   3
  -3 -15   0 8.98734 4.09015   3
  -3  15   0 6.73057 3.08274   5
   3 -15   1 112.614 9.96839   3
  -3 -15  -1 145.195 9.28507   3
  -3  15  -1 131.041 8.07391   5
   3 -15   1 119.684 11.0610   4
  -3  15  -2 14.1324 3.63312   5
   3 -15   2 15.0476 5.65415   4
  -3 -15  -2 12.2444 3.82251   3
   3 -15   2 14.3127 6.03968   3
   3 -15   3 139.512 11.5126   3
  -3 -15  -3 142.972 8.56837   3
   3 -15   3 139.000 11.4682   4
   3  15   3 146.723 9.84309   5
   3 -15   4-4.41829 6.31427   3
   3 -15   5 94.7423 10.9518   3
   3 -15   6 19.2355 8.23613   3
   3 -15   7 57.7170 10.3120   3
   3 -15   8 12.1258 8.19239   3
  -3  16   5 2.26649 3.27991   5
  -3  16   4-0.32015 3.20398   5
   3 -16  -3 3.78956 2.84835   3
  -3 -16   3 6.77375 4.81858   3
  -3  16   3 3.48759 3.23138   5
  -3  16   2 22.3122 4.61315   5
   3 -16  -2 25.2338 4.18928   3
  -3 -16   2 26.1005 5.59356   3
  -3  16   1 14.7056 3.94386   5
   3 -16  -1 14.5839 3.86911   3
  -3 -16   1 18.6681 4.99299   3
  -3  16   0 0.95915 3.68928   5
  -3 -16   0 3.67407 3.63770   3
   3 -16   0 3.01726 3.46271   3
  -3  16  -1-0.31908 3.56152   5
  -3 -16  -1-0.75153 3.24351   3
   3 -16   1 1.70918 4.45510   3
  -3  16  -2-1.58187 3.76596   5
   3 -16   3-0.51891 6.97741   3
  -3 -16  -3 8.54121 3.52133   3
  -3  16  -3 4.69762 3.33920   5
   3 -16   4-1.67512 6.87184   3
   3 -16   5 1.78686 6.99755   3
   3 -16   6-3.80054 7.40892   3
   3 -17  -3 30.3646 4.03953   3
   3 -17  -2 3.67972 2.72794   3
  -3  17   1 4.58943 3.44011   5
   3 -17  -1 12.3486 3.64779   3
  -3  17   0-2.63200 3.99978   5
   3 -17   0-0.73378 3.55822   3
  -3  17  -1 0.65899 3.62375   5
   3 -17   1 7.83698 4.12838   3
  -3  17  -2 2.62309 3.41885   5
   3 -17   2 1.38708 4.48411   3
  -3  17  -3 38.7154 5.14991   5
   3 -17   3 16.9530 6.29321   3
   3 -17   4-4.44599 7.84181   3
  -3  17  -4-2.58323 3.70903   5
   4   0 -24 70.0840 6.97941   5
  -4   0  23-6.07477 8.98269   1
   4   0 -23 2.44544 3.40993   5
  -4   0  22 76.2017 11.1659   1
   4   0 -22 93.9913 7.49762   5
  -4   0  21-4.93251 7.97638   1
   4   0 -21-5.87118 5.26205   5
  -4   0  20 126.198 11.7583   1
   4   0 -20 116.639 8.22524   5
   4   0 -19-3.02776 4.16648   5
  -4   0  19-5.02004 8.03778   1
   4   0 -18 164.562 9.17653   5
   4   0 -17-1.28593 2.54020   4
   4   0 -16 26.6103 3.59870   4
   4   0 -15-2.52579 3.24868   4
   4   0 -14 716.032 18.8348   4
   4   0 -13-0.58619 2.34584   4
   4   0 -12 964.216 23.0616   4
  -4   0  12 1019.72 28.1674   1
  -4   0  11-1.30868 4.53102   1
   4   0 -11 8.89709 2.81171   4
   4   0 -11 0.92706 2.61684   5
  -4   0  10 446.210 15.6431   1
   4   0 -10 436.524 12.8444   5
  -4   0   9-1.36481 3.71949   1
   4   0  -9 4.59807 2.50312   5
  -4   0   8 58.9847 5.51579   1
   4   0  -8 62.6048 4.12169   5
  -4   0   7 0.66830 3.23824   1
  -4   0   6 1178.53 27.3994   1
  -4   0   5 3.51958 3.30117   1
  -4   0   4 8083.51 147.791   1
  -4   0   3 2.19206 1.97480   3
  -4   0   3-1.09504 3.00388   2
  -4   0   2 158.426 5.90810   2
  -4   0   2 140.212 4.61413   3
  -4   0   1 4.72055 1.89198   2
  -4   0   1 0.16769 0.67684   3
  -4   0   0 77.7626 3.53430   2
  -4   0  -1 0.38010 1.15525   2
  -4   0  -2 4727.95 86.9367   2
   4   0   3-0.66250 0.92943   5
   4   0   4 2941.64 53.8953   5
  -4   0  -5-0.41929 1.07682   5
   4   0   5 0.75363 0.94572   5
  -4   0  -6 223.303 6.61334   5
   4   0   6 222.428 6.41548   5
  -4   0  -7 0.31686 1.17890   5
   4   0   7-0.67975 1.44387   5
  -4   0  -8 55.0862 3.21032   5
   4   0   8 57.0547 3.43435   5
   4   0   9-0.37645 1.95147   5
  -4   0  -9 1.30709 1.43739   5
  -4   0 -10 615.073 15.2651   5
   4   0  10 607.084 15.2052   5
  -4   0 -11 0.31846 1.66954   5
   4   0  11-0.62940 1.86942   4
   4   0  12 633.337 17.4597   4
   4   0  12 595.666 16.0905   5
  -4   0 -12 638.356 16.2767   5
  -4   0 -13-0.18932 1.97396   5
   4   0  13-0.68834 2.39236   4
  -4   0 -14 101.884 5.87953   5
   4   0  14 100.623 6.40418   4
   4   0  15-3.38194 3.31324   4
  -4   0 -15-0.44118 2.42590   5
  -4   0 -16 160.295 7.91027   5
   4   0  16 164.060 8.31735   4
  -4   0 -17-0.50653 2.74252   5
   4   0  17 2.66667 3.30320   4
  -4   0 -18 91.0574 6.35783   5
   4   0  18 95.7907 6.43126   4
  -4   0 -19 0.86656 2.94326   5
  -4   0 -20 103.404 7.21971   5
  -4   0 -21-2.27352 3.55366   5
  -4   0 -22 42.2691 5.42241   5
  -4   0 -23-2.17933 4.17192   5
  -4   0 -24 69.4185 7.19584   5
   4  -1 -24 19.7980 4.95133   5
   4   1 -24 23.1069 4.75322   5
   4  -1 -23 16.3781 4.16862   5
   4   1 -23 8.08050 4.75918   5
   4  -1 -22 9.51708 3.83218   5
  -4   1  22 7.74106 8.34535   1
   4   1 -22 0.34226 4.99058   5
  -4   1  21-1.23073 8.60258   1
   4  -1 -21 3.25165 3.19414   5
   4   1 -21-2.30969 4.85152   5
  -4   1  20 2.92854 7.90278   1
   4  -1 -20 11.8149 3.81365   5
   4   1 -20 5.35430 4.39155   5
  -4   1  19 0.55691 7.56385   1
   4   1 -19 3.90641 3.98627   5
   4  -1 -19 8.04436 3.68260   5
   4   1 -18 23.1391 4.64254   5
   4  -1 -18 17.9867 3.60208   4
   4   1 -17 5.14358 4.50781   5
   4  -1 -17 0.53372 2.81359   4
   4   1 -16 12.3317 2.33688   4
   4  -1 -16 15.5182 3.43546   4
   4   1 -16 15.1081 4.72468   5
   4  -1 -15 11.3447 3.44959   4
   4   1 -15 12.4214 2.64844   4
   4  -1 -14 0.74652 2.97478   4
   4   1 -14 1.25797 2.29247   4
   4  -1 -13 64.7492 5.25820   5
   4  -1 -13 63.1424 5.42700   4
   4   1 -13 73.6685 4.49152   4
   4  -1 -12 0.99092 2.71004   5
  -4   1  12-2.83985 5.17547   1
   4  -1 -12 3.39057 2.73736   4
   4   1 -12 8.33865 2.37368   4
   4  -1 -11 58.3224 4.49365   5
  -4   1  11 47.4576 6.10301   1
   4  -1 -11 61.2508 4.88630   4
   4  -1 -10 33.3799 3.58523   5
  -4   1  10 33.3006 5.30636   1
   4  -1  -9 16.0696 2.80017   5
  -4   1   9 8.75233 4.22812   1
   4  -1  -8 2.08081 1.96936   5
  -4   1   8-2.23267 3.83835   1
  -4   1   7 38.6861 4.79007   1
   4  -1  -7 38.9605 3.24413   5
  -4   1   6 246.084 9.46874   1
   4  -1  -6 241.838 7.46946   5
   4   1  -5 27.5124 3.99228   1
  -4   1   5 28.2857 4.20856   1
   4  -1  -5 30.6969 2.79513   5
   4   1  -4 3.66387 3.69560   1
   4  -1  -4 8.73550 2.17517   5
  -4   1   4 10.0487 3.71065   1
  -4  -1   3 52.4765 4.09455   3
   4   1  -3 49.3830 4.42922   1
  -4   1   3 50.1704 2.45019   3
  -4   1   3 53.4606 4.34112   2
  -4   1   2 12.5912 0.89576   3
  -4  -1   2 8.90226 2.08381   3
  -4   1   2 13.1218 2.87475   2
   4   1  -2 16.1129 2.82242   2
  -4  -1   1 4.65480 1.22552   3
  -4   1   1 9.68033 2.16077   2
   4   1  -1 3.51443 2.36809   2
  -4  -1   0 1039.72 20.6500   3
  -4   1   0 1039.17 21.1974   2
   4   1   0 994.738 21.1432   2
  -4   1  -1 93.3687 3.94098   2
   4   1   1 89.6456 4.05767   2
  -4   1  -2 1573.80 31.1262   2
   4   1   2 1547.72 31.0209   2
   4  -1   3 12.6700 1.07010   5
   4   1   3 13.9887 2.02135   2
   4   1   4 933.041 19.2619   5
  -4   1  -4 936.029 18.0959   5
   4   1   4 910.858 20.6939   2
   4  -1   4 921.222 17.9127   5
   4   1   5 1.16582 1.11260   5
  -4   1  -5 0.66980 0.81880   5
   4  -1   5 0.47307 1.10916   5
   4  -1   6 338.188 8.37444   5
  -4  -1  -6 345.413 9.46641   5
  -4   1  -6 345.217 8.38629   5
   4   1   6 329.714 8.87746   5
  -4  -1  -7 122.684 5.23528   5
   4  -1   7 123.118 4.61718   5
  -4   1  -7 126.632 4.48453   5
   4   1   7 124.817 4.86998   5
  -4  -1  -8 205.680 7.13948   5
  -4   1  -8 191.652 6.18343   5
   4   1   8 196.573 6.76186   5
   4  -1   8 189.613 6.39451   5
  -4  -1  -9 9.70792 2.01968   5
   4   1   9 10.7204 2.27508   5
  -4   1  -9 14.5794 1.89665   5
   4  -1   9 14.8070 2.49063   5
  -4  -1 -10 0.66906 1.68469   5
   4   1  10 2.98914 2.08979   5
  -4   1 -10 4.10433 1.43226   5
   4   1  10 1.65537 1.90318   4
  -4  -1 -11 33.1674 3.35012   5
   4   1  11 30.0389 3.57454   5
  -4   1 -11 33.0535 2.85251   5
   4   1  11 28.7929 3.75385   4
  -4  -1 -12 39.3034 3.79403   5
   4  -1  12 36.9230 3.47562   4
   4   1  12 35.2870 4.23289   4
  -4   1 -12 39.4162 3.34576   5
   4   1  12 46.4485 4.32664   5
  -4  -1 -13 10.2951 2.57158   5
   4  -1  13 11.8062 2.45768   4
   4   1  13 2.72549 3.12141   4
   4   1  13 12.2963 3.40212   5
  -4   1 -13 15.2141 2.59856   5
  -4  -1 -14 2.69434 2.36826   5
  -4   1 -14 8.09672 2.37382   5
   4   1  14-0.28076 3.44210   4
   4  -1  14 3.08413 2.54852   4
   4   1  14 8.91360 4.11031   5
   4  -1  15 0.96890 2.79301   4
   4   1  15 1.15204 3.54500   4
  -4  -1 -15 2.41617 2.56201   5
  -4   1 -15 5.32746 2.49176   5
   4  -1  16 1.33971 2.55588   4
   4   1  16 1.17140 3.45574   4
  -4  -1 -16-1.02994 2.91603   5
  -4   1 -16 0.66290 2.26483   5
  -4   1 -17 25.6696 3.71003   5
  -4  -1 -17 26.1220 4.10646   5
   4   1  17 28.4389 4.79823   4
   4  -1  17 31.2585 3.82321   4
  -4   1 -18-0.25433 2.52975   5
  -4  -1 -18-1.75697 3.25244   5
   4   1  18 0.58611 3.22256   4
  -4   1 -19-1.35390 2.83908   5
  -4  -1 -19-0.31090 3.29570   5
  -4   1 -20 11.1771 3.50276   5
  -4  -1 -20 8.54552 3.48843   5
  -4   1 -21 3.96897 3.01806   5
  -4  -1 -21-1.39282 3.71124   5
  -4   1 -22-0.64691 3.39137   5
  -4  -1 -22-1.82933 4.00292   5
  -4  -1 -23-1.53791 4.09776   5
  -4   1 -23 0.34143 3.53978   5
  -4   1 -24 1.07745 3.68098   5
  -4  -1 -24 1.20421 4.18520   5
   4   2 -24 65.4671 7.47645   5
   4   2 -23-4.98523 5.25075   5
   4  -2 -23-1.10521 3.59622   5
  -4  -2  23-1.35035 8.92330   1
  -4   2  23-4.71396 8.93121   1
   4   2 -22 74.5707 7.33740   5
   4  -2 -22 86.0671 7.34633   5
  -4  -2  22 58.8052 10.5824   1
  -4   2  22 78.5656 11.1078   1
   4   2 -21 5.25004 4.32203   5
   4  -2 -21 5.68189 3.60112   5
  -4  -2  21-0.61709 8.76070   1
  -4   2  21 1.84116 7.36830   1
   4   2 -20 182.551 10.0211   5
  -4   2  20 158.275 13.3618   1
   4   2 -19 4.19054 4.07871   5
   4  -2 -19 2.24398 2.83463   4
  -4   2  19-0.55533 7.39056   1
   4   2 -18 104.735 7.52421   5
   4  -2 -18 104.977 7.49788   4
  -4   2  18 95.7860 10.8309   1
   4  -2 -17 6.31978 3.22147   4
   4   2 -17 9.81684 4.59161   5
  -4   2  17-1.98931 6.64216   1
   4   2 -16 118.627 7.91561   5
   4  -2 -16 114.552 7.77644   4
   4  -2 -15 11.1423 3.82331   5
   4   2 -15 23.5405 2.22209   4
   4  -2 -15 17.8981 4.12336   4
   4  -2 -14 543.906 16.0925   5
   4  -2 -14 554.725 17.4605   4
   4   2 -14 533.836 12.6843   4
   4   2 -14 462.360 15.4818   5
  -4   2  14 515.302 19.6348   1
   4  -2 -13-1.12873 3.02370   4
   4   2 -13-0.10776 1.64607   4
  -4   2  13-4.97124 6.09522   1
   4  -2 -13-2.80571 3.73356   5
   4  -2 -12 966.053 25.2098   4
   4  -2 -12 974.081 23.6175   5
  -4   2  12 985.060 27.6770   1
   4  -2 -11 23.2676 3.38839   5
  -4   2  11 28.4577 5.48294   1
   4  -2 -10 35.3147 3.63345   5
   4  -2 -10 47.4351 4.71243   4
  -4   2  10 36.9025 5.43141   1
   4  -2  -9 0.46517 2.10580   5
  -4   2   9-0.82147 3.71873   1
   4  -2  -8 67.5231 4.07654   5
  -4   2   8 62.2889 5.67459   1
   4  -2  -7 1.12282 1.86521   5
  -4   2   7-1.34404 3.01181   1
  -4   2   6 780.914 20.4603   1
   4  -2  -6 841.127 18.1223   5
   4   2  -5 13.0005 3.33726   1
  -4   2   5 22.5227 3.98083   1
   4  -2  -5 18.2481 2.22618   5
   4   2  -4 835.300 19.9018   1
  -4   2   4 799.554 19.6441   1
   4  -2  -4 851.103 17.4159   5
  -4   2   3 12.7693 3.58437   2
  -4  -2   3 13.3590 3.59008   3
   4   2  -3 13.9841 3.77602   1
   4  -2  -3 5.93106 1.49506   5
  -4   2   2 92.5019 4.86472   2
  -4  -2   2 81.3710 5.08919   3
   4  -2  -2 81.6702 2.96435   5
   4   2  -2 80.0749 4.72076   2
  -4   2   1 11.0318 2.33837   2
  -4  -2   1 8.23569 1.99209   3
   4  -2  -1 2.08711 1.00458   5
   4   2  -1 4.76446 2.94837   2
   4   2   0 1974.24 38.2481   2
  -4   2   0 1994.24 38.2443   2
  -4  -2   0 1991.30 38.6606   3
  -4   2  -1 69.5360 3.37308   2
   4   2   1 68.5967 3.62081   2
  -4   2  -2 342.796 9.17731   2
   4   2   2 336.242 9.05348   2
   4   2   3 308.710 8.78287   2
  -4   2  -4 1375.85 25.0412   5
   4   2   4 1301.54 28.2673   2
   4   2   4 1321.68 27.6364   5
   4   2   5 479.917 12.1771   5
  -4   2  -5 494.162 10.2916   5
   4   2   6 389.837 10.4580   5
  -4   2  -6 396.460 9.02826   5
  -4   2  -7 133.764 4.54953   5
   4   2   7 134.166 5.41276   5
  -4  -2  -8 82.4012 4.67227   5
   4   2   8 82.2514 4.24113   5
  -4   2  -8 81.0848 3.68170   5
  -4   2  -9 56.5064 3.17206   5
   4   2   9 58.3600 3.82521   5
  -4  -2  -9 53.6896 3.93214   5
   4   2   9 49.9409 4.73974   4
  -4   2 -10 556.422 13.4220   5
   4   2  10 537.257 14.4714   5
   4   2  10 554.779 17.1982   4
  -4  -2 -10 541.571 15.1738   5
  -4   2 -11 29.6610 2.82881   5
   4   2  11 28.9291 3.63073   5
  -4  -2 -11 31.2437 3.52048   5
   4   2  11 26.7960 3.85698   4
  -4  -2 -12 805.477 20.7180   5
  -4   2 -12 783.082 18.7194   5
   4   2  12 798.382 22.7471   4
   4   2  12 803.588 20.0177   5
  -4   2 -13 7.74486 2.28512   5
   4   2  13 4.85833 3.37172   5
  -4  -2 -13 3.74288 2.35681   5
   4  -2  13 3.66365 1.77609   4
   4   2  13 3.47985 3.26212   4
   4  -2  14 227.484 7.92135   4
   4   2  14 213.505 10.7792   4
  -4   2 -14 230.413 8.47594   5
  -4  -2 -14 241.985 9.97263   5
   4   2  14 221.914 9.52461   5
   4  -2  15 30.7543 3.29244   4
  -4   2 -15 32.3185 3.45691   5
   4   2  15 24.0395 4.81321   4
   4   2  15 37.2845 5.20480   5
  -4  -2 -15 29.1441 4.00850   5
   4   2  16 114.799 8.26022   4
   4  -2  16 137.102 5.72342   4
  -4   2 -16 137.385 6.81581   5
   4   2  16 131.220 7.67824   5
  -4  -2 -16 129.937 7.69444   5
   4   2  17 2.05244 3.60642   4
  -4   2 -17-0.22284 2.42560   5
  -4  -2 -17-2.39446 3.22415   5
   4   2  18 155.351 9.47840   4
  -4   2 -18 155.795 7.84260   5
   4   2  18 168.476 9.17318   5
  -4  -2 -18 148.107 8.74873   5
  -4  -2 -19 18.3498 4.11610   5
  -4   2 -19 14.0575 3.40199   5
   4   2  19 18.7592 5.09356   4
  -4   2 -20 63.6224 5.58776   5
  -4  -2 -20 64.0543 6.40713   5
  -4   2 -21 3.76009 3.11602   5
  -4  -2 -21 1.47922 3.74611   5
  -4  -2 -22 44.5365 6.00875   5
  -4   2 -22 53.2322 5.61258   5
  -4   2 -23 3.54009 3.43085   5
  -4  -2 -23 5.26617 3.90368   5
  -4   2 -24 42.6097 5.67556   5
  -4   2 -25-0.35769 4.41978   5
   4   3 -24 4.41450 4.99661   5
   4  -3 -23-1.54199 3.48792   5
   4   3 -23-4.24818 5.08668   5
  -4  -3  23-10.1080 9.76744   1
  -4   3  23-6.04152 9.72997   1
   4  -3 -22 21.2619 4.58029   5
   4   3 -22 22.9217 5.26540   5
  -4   3  22 18.6283 8.16453   1
  -4  -3  22 15.4852 8.53505   1
   4   3 -21 6.54443 4.57462   5
  -4   3  21-2.45126 8.62036   1
  -4  -3  21-2.46629 8.96284   1
  -4  -3  20 23.4894 8.52541   1
  -4   3  20 23.9049 8.21588   1
   4   3 -20 30.7581 5.35081   5
   4  -3 -19 2.59876 3.35925   4
  -4   3  19 1.10739 7.54475   1
  -4  -3  19 0.55768 6.91877   1
   4   3 -19 9.95076 4.52107   5
   4  -3 -18-0.73751 3.33589   4
  -4   3  18-2.09587 7.23270   1
  -4  -3  18-8.97950 7.49858   1
   4   3 -18 7.25159 4.57871   5
   4  -3 -17 0.72488 3.37536   4
  -4   3  17-3.96184 8.00666   1
  -4  -3  17-3.49560 7.50667   1
   4   3 -17 9.50397 4.30302   5
   4  -3 -16 1.42340 4.03089   4
  -4  -3  16-0.94079 8.02069   1
  -4   3  16-1.86608 7.75154   1
   4  -3 -16 7.33035 3.15752   5
   4   3 -16 14.4599 4.94399   5
   4  -3 -15 3.83082 4.07716   4
   4   3 -15 18.9980 5.06282   5
  -4  -3  15 4.85617 6.81556   1
  -4   3  15 3.94136 6.38677   1
   4  -3 -15 14.2436 3.27307   5
   4  -3 -14 4.37986 4.04588   4
  -4  -3  14 1.64960 6.62124   1
  -4   3  14 2.04771 6.19022   1
   4  -3 -14 8.27120 2.92994   5
   4  -3 -13 7.15759 3.90825   4
   4   3 -13 7.55048 1.37085   4
   4  -3 -13 13.5151 2.89725   5
  -4  -3  13 2.68742 6.64272   1
  -4   3  13-2.28984 5.90652   1
   4  -3 -12 23.1250 4.51549   4
  -4   3  12 32.6540 4.42007   5
   4  -3 -12 31.5222 3.47761   5
  -4  -3  12 24.8775 5.76589   1
  -4   3  12 17.3479 5.38643   1
   4  -3 -11 31.1909 3.31652   5
  -4  -3  11 36.6661 5.87141   1
  -4   3  11 27.1482 5.59257   1
   4  -3 -11 31.7822 4.75537   4
   4  -3 -10 52.2856 3.88927   5
   4  -3 -10 57.3839 5.56726   4
  -4   3  10 49.8370 5.71420   1
  -4  -3  10 47.3876 5.81351   1
   4  -3  -9 15.3374 2.34437   5
  -4  -3   9 11.4585 4.49048   1
  -4   3   9 11.8244 4.31708   1
   4  -3  -9 21.3436 4.00871   4
   4  -3  -8 79.2097 4.28566   5
   4  -3  -8 96.4235 6.43139   4
  -4  -3   8 87.5552 6.51582   1
  -4   3   8 80.1360 6.22297   1
  -4   3   7 97.9069 6.32087   1
  -4  -3   7 92.7839 6.32232   1
   4  -3  -7 101.974 4.64584   5
  -4  -3   6 12.9420 3.59458   1
  -4   3   6 11.4595 3.52060   1
   4  -3  -6 13.4513 1.84075   5
   4   3  -5 56.7919 4.67439   1
   4  -3  -5 53.8831 4.64191   1
   4  -3  -5 63.2825 3.22481   5
  -4   3   5 60.8739 4.89367   1
  -4  -3   5 61.2428 4.93797   1
   4  -3  -4 39.0402 2.35503   5
  -4  -3   4 41.0039 4.88961   3
  -4   3   4 45.8876 4.52917   1
   4  -3  -4 38.1413 4.11509   1
   4   3  -4 40.1290 4.02923   1
  -4  -3   4 42.6159 4.30083   1
  -4   3   3 368.145 8.59310   5
  -4  -3   3 360.529 12.1378   3
   4   3  -3 347.838 10.3979   1
   4  -3  -3 336.049 10.4333   1
   4  -3  -3 354.480 8.46793   5
  -4  -3   3 331.842 9.78159   2
  -4   3   3 365.923 10.0931   2
  -4   3   2 236.235 7.53757   2
  -4  -3   2 234.272 7.53666   2
  -4   3   2 245.276 6.09830   5
  -4  -3   2 245.113 9.43103   3
   4  -3  -2 239.565 6.06217   5
   4  -3  -1 167.326 6.29475   2
   4   3  -1 185.197 6.46424   2
  -4  -3   1 185.697 5.98300   2
  -4   3   1 186.800 5.93708   2
  -4  -3   1 174.861 7.44900   3
  -4   3   1 190.029 4.67398   5
   4  -3  -1 184.683 4.81824   5
  -4   3   0 215.607 6.48364   2
  -4  -3   0 216.243 6.47891   2
   4  -3   0 219.587 6.78688   2
   4   3   0 217.842 6.73771   2
  -4   3   0 223.286 4.88598   5
  -4  -3   0 217.710 7.51106   3
   4   3   1 94.7285 4.20026   2
   4  -3   1 101.487 4.25326   2
  -4   3  -1 104.109 4.13291   2
  -4  -3  -1 93.1196 3.90774   2
  -4  -3  -1 101.495 4.48509   3
   4  -3   2 64.6015 3.37375   2
   4   3   2 66.2970 3.36412   2
  -4   3  -2 64.5959 3.39745   2
  -4  -3  -2 56.8931 3.27056   2
   4   3   2 62.1727 3.72674   3
   4  -3   3 7.74052 1.60290   2
   4   3   3 6.29361 1.46830   2
   4   3   3 7.39425 1.52039   3
  -4   3  -4 293.993 6.49998   5
   4   3   4 302.084 9.05986   2
   4  -3   4 308.985 9.17445   2
   4   3   5 71.5016 4.08428   5
  -4   3  -5 71.9092 2.67060   5
   4  -3   5 71.3644 4.27918   2
   4   3   5 73.4330 4.32121   2
  -4   3  -6 82.7134 3.18252   5
   4   3   6 81.1922 4.40329   5
  -4   3  -7 17.5459 1.87796   5
   4   3   7 19.5051 2.40264   5
   4   3   7 13.0855 2.93681   4
  -4   3  -8 123.122 4.61653   5
   4   3   8 122.076 5.52361   5
   4   3   8 124.945 7.48899   4
  -4   3  -9-0.21000 1.76377   5
   4   3   9 1.76339 1.67147   5
   4   3   9 0.91561 2.21190   4
  -4  -3 -10 0.21201 1.98814   5
   4   3  10-0.95613 2.33645   4
  -4   3 -10-1.42975 2.03569   5
   4   3  10 2.05623 1.81643   5
  -4  -3 -11 5.66422 2.22731   5
   4   3  11 0.56295 2.76825   5
  -4   3 -11 6.68027 2.34097   5
   4   3  11 7.33309 3.17014   4
  -4  -3 -12 52.3586 4.70853   5
   4   3  12 53.4518 4.86733   5
  -4   3 -12 56.9473 4.18304   5
   4   3  12 52.4721 5.83905   4
  -4  -3 -13-0.76901 2.64260   5
   4   3  13-3.58501 4.19319   4
   4  -3  13-1.06616 1.55011   4
   4   3  13-3.01919 3.23314   5
  -4   3 -13-3.51673 3.08547   5
   4   3  14 41.8358 5.08345   5
  -4   3 -14 42.9175 3.79493   5
  -4  -3 -14 36.4061 4.34942   5
   4   3  14 35.4841 5.63983   4
   4  -3  14 34.4506 2.70651   4
  -4   3 -15 19.1576 3.03822   5
   4   3  15 20.1291 4.56428   5
   4  -3  15 16.3705 2.08833   4
   4   3  15 6.82870 4.48458   4
  -4  -3 -15 9.79597 3.16349   5
  -4   3 -16 24.9280 3.39384   5
   4   3  16 23.7473 4.37053   5
   4   3  16 15.8044 4.73953   4
  -4  -3 -16 18.5490 3.59195   5
  -4   3 -17 1.48641 2.32321   5
   4   3  17 2.20164 3.93051   5
   4   3  17-2.33536 4.01233   4
  -4  -3 -17-1.28304 2.81374   5
  -4   3 -18 2.27530 2.45156   5
   4   3  18 9.65254 4.19038   5
   4   3  18 6.28379 4.46912   4
  -4  -3 -18 0.33811 3.36347   5
  -4   3 -19 8.24748 2.94036   5
   4   3  19 16.3869 5.04736   5
   4   3  19 14.8815 4.99352   4
  -4  -3 -19 3.54620 3.16311   5
  -4  -3 -20-0.74481 3.58809   5
  -4   3 -20-0.51707 2.60316   5
  -4   3 -21 4.40847 3.06050   5
  -4  -3 -21-0.38984 3.75623   5
  -4   3 -22 9.93955 3.58487   5
  -4  -3 -22 2.44114 3.73666   5
  -4   3 -23 6.45739 3.34861   5
  -4  -3 -23 5.08086 3.91643   5
  -4   3 -24-1.29241 3.48052   5
  -4   3 -25-1.69920 3.73715   5
   4   4 -24 52.0824 6.93991   5
   4   4 -23-1.06490 4.83725   5
  -4   4  23-6.68804 8.62024   1
  -4  -4  23-9.42023 9.63909   1
   4   4 -22 99.3593 8.13854   5
  -4  -4  22 80.3938 11.3468   1
  -4   4  22 76.7461 11.1509   1
  -4  -4  21-3.07162 8.14729   1
  -4   4  21-2.44012 8.03397   1
   4   4 -21 3.61739 4.59724   5
   4   4 -20 101.362 7.71833   5
  -4   4  20 70.2837 10.0913   1
  -4  -4  20 65.0777 10.3066   1
   4  -4 -20 80.1366 7.68656   4
  -4   4  19 3.86499 7.34843   1
  -4  -4  19 0.55715 7.54182   1
   4   4 -19 9.85532 4.79013   5
   4  -4 -19 2.93354 3.43579   4
   4   4 -18 134.944 8.47804   5
   4  -4 -18 139.766 9.63539   4
   4  -4 -18 131.506 8.17980   5
  -4  -4  18 140.861 11.9153   1
  -4   4  18 130.643 11.5210   1
   4  -4 -17 64.8242 5.81892   5
   4   4 -17 74.8677 6.55962   5
   4  -4 -17 87.2910 7.74258   4
  -4   4  17 75.0675 9.60137   1
  -4  -4  17 62.8286 9.29266   1
   4  -4 -16 132.797 7.83083   5
   4  -4 -16 148.570 9.95796   4
  -4  -4  16 144.691 12.0056   1
  -4   4  16 143.876 11.7019   1
  -4   4  15-6.11879 7.40470   1
  -4  -4  15-5.72914 7.52975   1
   4  -4 -15 5.20208 3.01502   5
  -4   4  15 10.5168 4.69336   5
   4  -4 -15-3.52700 5.08793   4
  -4  -4  14 410.925 17.6582   1
  -4   4  14 396.897 17.2728   1
   4  -4 -14 418.040 13.8027   5
   4  -4 -14 417.869 16.6319   4
  -4   4  14 406.491 13.9303   5
   4  -4 -13 4.78166 2.33406   5
  -4  -4  13-1.15073 6.30218   1
  -4   4  13-0.76209 5.94080   1
   4  -4 -13-0.36822 4.17019   4
  -4   4  12 320.111 14.2212   1
  -4  -4  12 338.367 14.7336   1
   4  -4 -12 347.584 11.5851   5
   4  -4 -12 318.116 13.9390   4
   4  -4 -11 5.10776 2.26759   5
  -4  -4  11 1.30637 5.05360   1
  -4   4  11 1.30985 4.70517   1
   4  -4 -11 2.38945 3.37482   4
  -4  -4  10 138.292 8.89626   1
  -4   4  10 131.196 8.37775   1
   4  -4 -10 135.889 6.33936   5
   4  -4 -10 138.004 8.48289   4
   4  -4  -9 1.16934 1.50004   5
   4  -4  -9 3.73010 3.18591   4
  -4  -4   9 1.36165 3.94730   1
  -4   4   9-0.82717 4.05414   1
   4  -4  -8 229.259 10.5434   4
   4  -4  -8 232.988 8.07267   5
  -4   4   8 235.391 10.3872   1
  -4  -4   8 230.737 10.2767   1
   4  -4  -7 86.9334 4.48460   5
  -4  -4   7 82.9528 6.17333   1
  -4   4   7 95.9278 6.27434   1
  -4   4   6 922.406 17.2676   3
   4  -4  -6 901.013 20.0593   5
  -4  -4   6 857.226 21.8733   1
  -4   4   6 882.393 22.2106   1
  -4   4   6 887.425 19.9613   5
   4  -4  -5 272.946 8.02536   5
  -4   4   5 277.083 8.02815   5
  -4  -4   5 256.604 9.30841   1
  -4   4   5 262.486 9.47078   1
  -4   4   4 1112.73 22.9458   5
   4  -4  -4 1138.18 23.1075   5
  -4  -4   4 1065.15 27.5973   3
   4   4  -4 1094.21 24.6987   1
   4  -4  -4 1109.74 24.8114   1
   4  -4  -3 104.811 4.17756   5
  -4  -4   3 109.235 7.09147   3
  -4   4   3 114.956 4.10547   5
   4  -4  -3 111.748 5.56989   1
   4   4  -3 108.542 5.47239   1
  -4  -4   3 108.827 5.14200   2
  -4   4   3 111.235 5.15944   2
  -4  -4   2 116.946 6.92663   3
   4  -4  -2 120.712 4.23873   5
   4  -4  -2 118.807 5.50531   1
   4   4  -2 114.796 5.27972   1
  -4   4   2 114.608 4.90035   2
  -4  -4   2 106.989 4.88358   2
  -4   4   2 116.293 3.87142   5
  -4  -4   1 155.081 7.50252   3
  -4   4   1 163.980 5.37550   2
  -4  -4   1 165.682 5.44140   2
   4   4  -1 160.970 5.79184   2
   4  -4  -1 158.190 5.85899   2
  -4   4   1 167.923 4.65225   5
  -4   4   0 800.462 16.8720   2
  -4  -4   0 773.602 16.7618   2
   4   4   0 760.075 20.6876   3
   4   4   0 754.544 17.1506   2
   4  -4   0 786.147 17.2684   2
  -4   4   0 810.992 15.7275   5
   4  -4   1 10.5388 1.90336   2
   4   4   1 10.7041 1.82135   2
   4   4   1 8.68160 2.58976   3
  -4  -4  -1 11.7670 1.56887   2
  -4   4  -1 9.01587 1.43797   2
   4   4   2 819.925 20.2984   3
   4  -4   2 806.028 17.8912   2
   4   4   2 828.964 17.9321   2
   4   4   3 477.822 13.4625   3
   4  -4   3 474.696 11.9557   2
   4   4   3 471.095 11.9807   2
   4   4   4 785.129 18.8343   3
   4  -4   4 761.845 17.9489   2
   4   4   4 775.616 17.9566   2
   4   4   5 351.731 13.2322   4
   4   4   5 370.185 11.1889   5
   4   4   5 375.049 11.0703   3
   4  -4   5 373.969 10.9172   2
   4   4   5 374.960 10.9275   2
   4   4   6 460.695 13.0707   5
   4   4   6 467.382 15.9175   4
   4   4   7 104.306 5.37422   5
  -4   4  -7 100.418 4.04816   5
   4   4   7 106.430 7.20972   4
   4   4   8 204.287 7.86600   5
   4   4   8 207.560 10.3650   4
  -4   4  -8 197.656 6.27820   5
  -4   4  -9 16.6295 2.39550   5
   4   4   9 16.9702 2.63931   5
   4   4   9 12.8164 3.47798   4
   4   4  10 346.788 11.2326   5
   4   4  10 359.283 14.7343   4
  -4   4 -10 357.100 9.83093   5
   4   4  11 154.303 9.76684   4
  -4   4 -11 148.865 6.09910   5
   4   4  11 152.995 7.20959   5
   4   4  12 278.223 13.4522   4
  -4   4 -12 320.814 9.71352   5
   4   4  12 290.593 10.9331   5
   4  -4  13 0.60576 1.15478   4
   4   4  13-0.80588 4.20115   4
   4   4  13-2.07082 3.87327   5
  -4   4 -13-0.31813 2.84549   5
  -4  -4 -14 218.889 10.1874   5
  -4   4 -14 228.854 8.71092   5
   4   4  14 231.982 10.0795   5
   4   4  14 212.126 12.1272   4
  -4  -4 -15 114.017 7.49516   5
  -4   4 -15 100.689 6.00890   5
   4   4  15 101.459 7.13113   5
   4   4  15 90.7141 8.36350   4
  -4  -4 -16 96.8291 7.21705   5
   4   4  16 93.3859 8.45969   4
  -4   4 -16 103.852 6.13303   5
   4   4  16 97.6703 7.01937   5
   4   4  17 14.7677 4.19356   5
  -4  -4 -17 13.6196 3.69391   5
   4   4  17 15.2457 5.42986   4
  -4   4 -17 10.5605 2.98357   5
  -4   4 -18 97.8010 6.18591   5
  -4  -4 -18 95.3185 7.59108   5
   4   4  18 84.8836 8.77133   4
   4   4  18 112.743 7.94009   5
   4   4  19 22.8844 5.08690   5
   4   4  19 23.7314 6.07357   4
  -4  -4 -19 13.4514 3.95047   5
  -4   4 -19 14.4553 3.46975   5
   4   4  20 142.209 9.23622   5
  -4   4 -20 135.484 7.52119   5
  -4  -4 -20 135.013 9.21111   5
   4   4  20 147.849 10.6017   4
  -4  -4 -21 2.43775 3.56405   5
  -4   4 -21-1.84203 3.11877   5
  -4   4 -22 87.4659 6.55950   5
  -4   4 -23 15.9315 4.12101   5
  -4   4 -24 36.9454 5.28887   5
  -4   4 -25-1.94891 4.48382   5
   4   5 -24 5.14560 5.25007   5
   4   5 -23 1.42163 5.04578   5
  -4  -5  23-4.69233 9.96713   1
  -4   5  23-10.6619 10.2048   1
  -4   5  22-6.36971 8.62194   1
  -4  -5  22-8.99008 9.03299   1
   4   5 -22 2.75039 4.62262   5
  -4   5  21 8.50712 7.62928   1
  -4  -5  21-5.51987 9.34467   1
   4   5 -21 17.3819 5.04097   5
   4  -5 -20-2.20488 3.54067   5
   4   5 -20 3.25167 4.67187   5
   4  -5 -20-1.86593 4.72515   4
  -4  -5  20-2.33719 8.73567   1
  -4   5  20-4.62584 8.00731   1
   4  -5 -19-1.39379 3.46592   5
   4   5 -19 5.37019 4.88770   5
  -4  -5  19-4.43919 8.31873   1
  -4   5  19-1.09959 7.49127   1
   4  -5 -19-1.85919 4.41892   4
   4  -5 -18 11.2413 3.76893   5
   4   5 -18 25.1126 5.55588   5
  -4   5  18 15.0997 6.76379   1
  -4  -5  18 4.20951 7.07833   1
   4  -5 -18 10.1126 4.66157   4
   4  -5 -17 5.00681 3.11349   5
  -4   5  17 13.9960 4.75114   5
  -4  -5  17-2.98543 6.78014   1
  -4   5  17-2.95295 6.63989   1
   4  -5 -17 3.16616 3.80777   4
   4  -5 -16 0.29624 2.75880   5
  -4   5  16 8.77268 4.62727   5
   4  -5 -16 0.44349 3.95163   4
  -4  -5  16-4.21667 6.94703   1
  -4   5  16-2.31981 6.86031   1
   4  -5 -15 1.95265 2.85898   5
   4  -5 -15-1.30423 5.58255   4
  -4   5  15-3.92713 7.26574   1
  -4  -5  15 0.87871 7.10324   1
  -4   5  14-4.07958 6.27990   1
  -4  -5  14-3.28553 6.88362   1
   4  -5 -14-0.52553 2.62984   5
  -4   5  13 2.28476 5.56763   1
  -4  -5  13-3.05668 6.62339   1
   4  -5 -13 2.46921 4.68309   4
   4  -5 -13 6.16733 2.79443   5
  -4  -5  12 74.3511 8.22759   1
  -4   5  12 73.7147 7.87356   1
   4  -5 -12 69.0544 5.10764   5
   4  -5 -12 63.3359 6.86552   4
   4   5 -12 66.0174 2.60576   4
   4  -5 -11 12.1013 2.80039   5
   4   5 -11 8.81136 1.58321   4
  -4  -5  11 6.19105 5.31972   1
  -4   5  11 10.4944 5.08990   1
   4  -5 -11 10.4030 4.58932   4
   4  -5 -10 13.4931 2.54441   5
   4  -5 -10 9.63542 4.05876   4
   4   5 -10 10.1643 1.70809   4
  -4   5  10 6.34348 4.51992   1
  -4  -5  10 8.34067 4.63611   1
   4   5  -9 17.1315 2.23668   4
  -4   5   9 13.5374 4.31672   1
  -4  -5   9 9.72814 4.30630   1
   4  -5  -9 17.0166 4.19304   4
   4  -5  -9 18.2471 2.73363   5
  -4   5   8 49.5444 2.41389   3
  -4  -5   8 58.1432 5.67838   1
  -4   5   8 50.7386 5.41401   1
   4  -5  -8 50.9560 3.87204   5
  -4  -5   7 30.7174 4.57151   1
   4  -5  -7 25.2410 2.80828   5
  -4   5   7 24.3654 1.74539   3
  -4   5   7 34.9749 4.71416   1
  -4   5   6 42.5816 3.45457   5
   4  -5  -6 41.1349 3.30191   5
  -4   5   6 42.1610 2.46026   3
  -4  -5   6 45.1924 4.76498   1
  -4   5   6 45.2704 4.62114   1
   4  -5  -5 36.1901 2.99908   5
   4  -5  -5 46.3410 5.24336   4
  -4   5   5 47.9419 4.69740   1
  -4  -5   5 39.2282 4.23121   1
  -4   5   5 38.3346 2.94540   5
   4  -5  -4 42.5949 2.99276   5
  -4   5   4 42.3364 3.77992   2
  -4  -5   4 43.4531 3.91662   2
  -4  -5   4 45.9464 5.72372   3
  -4   5   4 46.9296 2.83644   5
   4  -5  -4 41.6802 3.80543   1
   4   5  -4 40.0729 3.74728   1
   4  -5  -3 443.945 9.67493   3
   4  -5  -3 415.317 11.6367   1
   4   5  -3 432.642 11.6844   1
  -4  -5   3 418.839 11.1604   2
  -4   5   3 405.282 11.0476   2
  -4   5   3 413.796 10.4399   5
   4  -5  -2 2.58903 2.50547   1
   4   5  -2 5.78266 2.41915   1
   4  -5  -2 3.34525 1.90255   3
  -4   5   2 0.44529 1.01448   5
  -4  -5   2 5.83623 1.85591   2
  -4   5   2 4.63676 1.70031   2
  -4   5   1 19.9218 1.77377   5
   4   5  -1 29.5953 4.68657   3
   4  -5  -1 22.8214 2.84047   2
   4   5  -1 24.6237 2.75047   2
  -4  -5   1 21.0086 2.04314   2
  -4   5   1 22.5811 2.06836   2
  -4   5   0 328.042 8.14950   5
   4   5   0 307.473 12.4654   3
   4  -5   0 321.809 8.92738   2
   4   5   0 312.987 8.73817   2
  -4  -5   0 319.003 8.27718   2
  -4   5   0 334.497 8.41030   2
   4   5   1 0.53202 2.49462   3
  -4  -5  -1 0.09343 1.01179   2
  -4   5  -1-0.09553 0.99048   2
   4  -5   1 2.46146 1.71712   2
   4   5   1 3.30060 1.62361   2
   4   5   2 288.155 8.22544   2
   4  -5   2 296.920 8.34104   2
   4   5   2 279.481 11.0734   3
   4  -5   3 33.1379 2.61586   2
   4   5   3 37.0930 2.72377   2
   4   5   3 34.6370 3.68384   3
   4  -5   4 188.710 6.76365   2
   4   5   4 178.575 6.64880   2
   4   5   4 202.444 8.28396   3
   4   5   5 4.68815 1.53297   2
   4  -5   5 3.33785 1.46297   2
   4   5   5 1.80626 1.63099   3
   4   5   6 19.1811 2.53575   2
   4  -5   6 14.4960 2.37288   2
   4   5   6 14.3195 2.41703   3
   4   5   6 16.7641 3.55815   4
   4   5   7 38.1867 3.53740   5
   4   5   7 42.5978 5.07048   4
   4   5   7 42.2331 3.64078   3
   4   5   8 54.2888 4.21871   5
   4   5   8 56.7594 5.95939   4
   4   5   9-1.17064 4.18177   4
  -4   5  -9 7.04305 2.34981   5
   4   5   9 4.47329 2.07300   5
   4   5  10 203.446 11.5076   4
  -4   5 -10 198.068 6.93946   5
   4   5  10 206.387 8.41313   5
   4   5  11 7.56009 3.97262   4
   4   5  11 16.9689 3.13978   5
  -4   5 -11 12.6812 3.03136   5
   4   5  12 73.7492 7.59670   4
   4   5  12 73.2964 5.43110   5
  -4   5 -12 81.9985 4.92330   5
   4   5  13 27.8499 4.70017   5
  -4   5 -13 28.8323 3.71791   5
   4   5  13 26.3543 5.73585   4
   4   5  14 55.0035 5.60065   5
  -4   5 -14 52.5467 4.61033   5
   4   5  14 56.3839 7.36829   4
   4   5  15 7.84798 3.89262   5
  -4   5 -15 12.7266 3.36712   5
   4   5  15 10.7618 5.04377   4
  -4   5 -16 1.38521 3.06210   5
   4   5  16 3.97169 4.06404   5
   4   5  16 2.84813 4.75078   4
  -4   5 -17 8.17452 3.25499   5
   4   5  17 8.30230 4.36245   5
   4   5  17 10.6002 4.96925   4
  -4   5 -18 28.8039 4.05292   5
   4   5  18 29.5249 5.14848   5
  -4   5 -19 3.42596 2.90082   5
   4   5  19 10.2171 5.63984   4
   4   5  19 0.32709 4.39823   5
   4   5  20 19.3428 6.18916   4
   4   5  20 15.4860 5.17621   5
  -4   5 -20 6.49018 2.97569   5
  -4   5 -21 2.53675 2.77576   5
  -4   5 -22 1.33856 2.97355   5
  -4   5 -23 3.95365 3.19891   5
  -4   5 -24 0.89295 3.27313   5
  -4   5 -25 1.87370 3.50285   5
  -4  -6  23-1.99874 9.40085   1
  -4   6  23 5.97600 8.58948   1
   4   6 -23 2.51127 5.07766   5
  -4  -6  22 47.8557 10.3828   1
  -4   6  22 60.3086 10.8194   1
   4   6 -22 74.8942 7.65050   5
   4  -6 -22 71.8219 7.43929   5
   4  -6 -21 3.30461 3.47843   5
   4   6 -21 19.5224 5.66622   5
  -4  -6  21 6.70228 7.93981   1
  -4   6  21-1.81699 8.57278   1
   4  -6 -20 80.5965 7.27692   5
  -4   6  20 60.4947 10.3147   1
  -4  -6  20 61.0969 10.4355   1
   4  -6 -20 79.2777 8.54659   4
   4   6 -20 84.4660 7.55403   5
   4  -6 -19-2.03628 4.96889   4
   4  -6 -19-1.50443 3.47772   5
   4   6 -19 13.9928 5.44236   5
  -4  -6  19-5.52301 8.14366   1
  -4   6  19-4.38559 7.49406   1
   4  -6 -18 117.251 8.37715   5
  -4   6  18 126.606 11.3372   1
  -4  -6  18 131.984 11.8851   1
   4  -6 -18 122.972 10.1288   4
  -4   6  18 116.115 8.45039   5
   4  -6 -17 2.47825 4.06269   4
   4  -6 -17 1.34987 3.12071   5
  -4  -6  17 8.41920 6.92347   1
  -4   6  17 2.45351 6.39395   1
   4  -6 -16 213.082 10.5862   5
  -4  -6  16 219.457 13.7705   1
  -4   6  16 240.221 13.8386   1
   4  -6 -16 210.323 12.9739   4
  -4  -6  15 14.0069 7.11548   1
  -4   6  15 17.8524 6.86237   1
   4  -6 -15 8.59380 4.95808   4
   4  -6 -15 21.2478 3.92265   5
  -4   6  14 169.935 11.7911   1
  -4  -6  14 151.745 11.5161   1
   4  -6 -14 167.824 11.4734   4
   4  -6 -14 172.373 8.94559   5
  -4  -6  13 16.3490 6.66174   1
  -4   6  13 12.5876 6.04084   1
   4  -6 -13 17.1344 3.52672   5
   4  -6 -13 7.27574 4.87868   4
   4  -6 -12 129.137 9.83700   4
   4   6 -12 123.499 4.34001   4
  -4   6  12 119.319 9.42018   1
   4  -6 -12 129.592 7.36300   5
  -4  -6  12 121.652 9.46837   1
  -4  -6  11 18.4314 5.92571   1
  -4   6  11 24.0096 6.00494   1
   4   6 -11 20.2148 2.42367   4
   4  -6 -11 16.7115 5.04610   4
  -4   6  11 15.6849 4.14973   5
   4  -6 -11 22.0755 3.50261   5
  -4   6  10 97.1181 7.98521   1
  -4  -6  10 106.974 8.34211   1
   4  -6 -10 118.353 9.20374   4
   4   6 -10 101.223 5.07519   4
   4  -6 -10 118.164 6.56463   5
  -4   6  10 106.296 4.37605   3
  -4   6  10 117.171 6.60719   5
  -4   6   9 1.12796 1.06312   3
  -4   6   9-3.22607 3.07524   5
   4  -6  -9-0.21590 2.03865   5
   4  -6  -9 3.20615 4.24836   4
   4   6  -9-0.16520 1.93225   4
  -4  -6   9 2.67046 4.65715   1
  -4   6   9-0.83051 4.28339   1
  -4   6   8 147.389 5.26032   3
   4  -6  -8 131.546 6.62635   5
  -4   6   8 140.762 8.11518   1
  -4  -6   8 145.695 8.20244   1
   4   6  -8 141.376 6.49355   4
  -4   6   7 53.1277 3.27195   3
   4  -6  -7 49.3656 3.97521   5
  -4   6   7 64.0573 5.80150   1
  -4  -6   7 58.0385 5.34046   1
   4   6  -7 58.3587 4.32673   4
   4  -6  -6 429.749 16.2993   4
   4   6  -6 442.024 13.5689   4
   4  -6  -6 437.255 12.7073   5
  -4   6   6 434.515 13.3454   1
  -4  -6   6 435.609 13.1810   1
   4   6  -5 9.54318 2.48100   4
  -4   6   5 12.3908 1.94668   5
   4  -6  -5 10.1876 3.85075   4
   4  -6  -4 225.498 10.7488   4
   4   6  -4 212.097 9.16495   4
  -4  -6   4 207.232 7.42075   2
  -4   6   4 220.131 7.10571   5
   4  -6  -4 213.549 5.50993   3
  -4   6   4 212.912 7.54851   2
  -4  -6   3 19.8685 2.85312   2
  -4   6   3 23.6964 2.82206   2
  -4   6   3 20.3439 2.15847   5
   4   6  -3 25.8793 3.49010   4
   4   6  -3 18.9688 2.94465   1
   4  -6  -3 21.2122 3.02425   1
   4  -6  -3 30.8886 5.03218   4
   4  -6  -3 23.2124 2.21971   3
   4   6  -2 257.555 8.08531   1
   4  -6  -2 257.682 8.19293   1
   4  -6  -2 265.540 8.48278   3
   4   6  -2 258.998 10.8209   4
  -4   6   2 258.998 7.30916   2
  -4  -6   2 263.522 7.34258   2
   4  -6  -2 252.419 11.1956   4
  -4   6   2 267.351 7.79758   5
  -4   6   1 2.57583 1.29489   5
  -4  -6   1 1.57201 1.33545   2
  -4   6   1 2.11367 1.26845   2
   4   6  -1 3.09074 2.15199   4
  -4   6   0 130.431 4.50547   2
  -4  -6   0 127.744 4.43034   2
   4   6   0 124.987 5.01272   2
   4  -6   0 127.942 5.13748   2
   4   6   0 138.873 8.68380   3
  -4   6   0 132.515 4.88487   5
   4   6   1 99.6898 7.37465   3
   4   6   1 117.085 4.58303   2
   4  -6   1 114.407 4.62116   2
  -4  -6  -2 156.946 6.90557   3
   4  -6   2 162.007 5.65067   2
   4   6   2 151.076 5.49887   2
   4   6   2 150.808 8.60417   3
  -4  -6  -3 139.001 6.26339   3
   4  -6   3 137.041 5.39408   2
   4   6   3 140.574 5.46038   2
   4   6   3 136.008 7.98412   3
   4   6   4 241.494 10.2641   3
   4   6   4 246.881 7.86215   2
   4  -6   4 235.739 7.75249   2
   4   6   5 20.7073 3.20755   3
   4  -6   5 25.3160 2.59257   2
   4   6   5 21.9767 2.53119   2
   4   6   6 209.663 7.86822   2
   4  -6   6 212.428 7.93813   2
   4   6   6 210.361 11.1741   4
   4   6   6 215.121 9.09785   3
   4   6   7 208.077 11.7380   4
   4   6   7 224.685 9.22424   5
   4   6   7 225.449 8.69069   2
   4  -6   7 237.764 8.84766   2
   4   6   7 245.567 9.60153   3
   4   6   8 442.968 17.6237   4
   4   6   8 424.791 13.6458   3
   4   6   8 437.564 13.7268   5
   4  -6   9 31.3539 3.56418   4
   4   6   9 23.0229 5.30220   4
   4   6   9 24.1107 3.19493   3
   4   6   9 27.8633 3.53522   5
   4  -6  10 80.3370 4.55770   4
   4   6  10 76.8032 5.44187   5
   4   6  10 71.7044 7.73961   4
   4   6  10 89.6279 5.72023   3
   4   6  11 19.9259 5.27587   4
  -4   6 -11 35.8219 3.84488   5
   4  -6  11 29.8724 2.93469   4
   4   6  11 33.5514 3.91876   5
   4  -6  12 94.0604 4.06637   4
   4   6  12 98.3535 9.19084   4
   4   6  12 112.190 6.58037   5
  -4   6 -12 109.618 5.65157   5
   4   6  13 39.7558 6.54883   4
   4   6  13 43.0499 4.51796   5
  -4   6 -13 39.4095 4.18329   5
   4   6  14 425.180 18.7918   4
   4   6  14 405.850 14.6252   5
  -4   6 -14 430.954 12.5281   5
   4   6  15 108.790 10.0381   4
  -4   6 -15 102.357 5.86904   5
   4   6  15 85.1379 6.97938   5
   4   6  16 297.598 15.6501   4
  -4   6 -16 296.172 10.4973   5
   4   6  16 278.477 12.2399   5
   4   6  17-1.55855 4.20512   5
  -4   6 -17-0.83485 3.54354   5
   4   6  17 4.74042 5.20658   4
   4   6  18 84.9580 7.41937   5
  -4   6 -18 76.1784 5.86521   5
   4   6  18 84.5184 9.39606   4
   4   6  19 8.45529 4.60974   5
  -4   6 -19 1.60798 3.75012   5
  -4   6 -20 78.8743 5.87075   5
  -4   6 -21 2.47545 2.93417   5
  -4   6 -22 112.861 7.00598   5
  -4   6 -23 20.1328 4.13792   5
  -4   6 -24 74.2743 6.25997   5
  -4  -7  23-5.94053 10.1086   1
   4   7 -23 11.3132 5.50172   5
  -4  -7  22-4.42784 9.03443   1
  -4   7  22-1.89356 8.42919   1
   4   7 -22 12.1685 5.69133   5
  -4   7  21-4.82040 8.70813   1
  -4  -7  21-8.47834 8.90438   1
   4  -7 -21 0.88049 3.70545   5
   4   7 -21 7.01508 5.41320   5
  -4  -7  20-1.73193 8.65501   1
  -4   7  20 0.57345 7.86522   1
   4  -7 -20 1.66193 4.70334   4
   4   7 -20 13.7338 5.66703   5
   4  -7 -20 4.64912 3.79549   5
   4  -7 -19-0.55171 5.20964   4
   4  -7 -19 2.01357 3.67017   5
  -4  -7  19-2.19706 7.89150   1
  -4   7  19-1.09202 8.02829   1
   4  -7 -18-1.09314 4.56057   4
   4  -7 -18 0.38519 3.68673   5
  -4  -7  18-1.04178 7.30456   1
  -4   7  18-2.07186 7.10388   1
   4  -7 -17 23.7085 5.90554   4
   4  -7 -17 17.2752 4.15731   5
  -4  -7  17 19.1900 7.40480   1
  -4   7  17 22.5368 7.33310   1
   4  -7 -16-1.58781 4.60583   4
   4  -7 -16 0.35007 3.50350   5
  -4   7  16 3.23443 6.04223   1
  -4  -7  16-0.46302 6.53326   1
   4  -7 -15 56.0774 7.52375   4
   4  -7 -15 60.1779 5.95974   5
  -4  -7  15 56.0282 8.46703   1
  -4   7  15 46.1443 7.90728   1
   4  -7 -14 8.15227 5.60516   4
  -4   7  14 6.93792 6.21921   1
  -4  -7  14 10.5311 6.33272   1
   4  -7 -14 9.82785 3.45450   5
  -4   7  13 22.2506 4.75081   5
  -4  -7  13 24.8449 7.22947   1
  -4   7  13 22.1341 7.04406   1
   4  -7 -13 14.4652 5.58249   4
  -4   7  13 24.1061 2.54010   3
   4  -7 -13 26.5219 4.27218   5
   4  -7 -12-1.14286 3.37156   5
   4  -7 -12-0.48547 5.65279   4
  -4   7  12 4.89041 3.83138   5
  -4   7  12 1.81732 1.43295   3
  -4  -7  12 6.59993 6.00906   1
  -4   7  12-0.70976 5.94819   1
   4  -7 -11 14.6119 3.31128   5
  -4   7  11 13.6270 3.93652   5
   4   7 -11 12.4161 2.60841   4
   4  -7 -11 4.72132 4.75941   4
  -4   7  11 15.3840 2.20358   3
  -4   7  11 8.54080 5.62903   1
  -4  -7  11 14.9924 6.40840   1
   4  -7 -10 3.57531 2.43015   5
  -4   7  10 4.77139 3.40827   5
   4   7 -10 4.41918 2.38693   4
   4  -7 -10-0.45791 4.88151   4
  -4   7  10 10.5238 2.08178   3
  -4   7  10 5.74095 5.34400   1
  -4  -7  10 8.70414 5.35701   1
   4  -7  -9 19.5257 3.33973   5
   4   7  -9 15.8509 3.16455   4
  -4   7   9 14.0622 2.61260   3
  -4   7   9 13.0199 3.44380   5
  -4  -7   9 21.1477 5.39029   1
  -4   7   9 20.9056 5.35156   1
  -4   7   8 17.3393 2.81668   3
  -4  -7   8 17.8592 4.65489   1
  -4   7   8 19.3331 4.73410   1
   4   7  -8 12.6161 3.10230   4
   4  -7  -8 9.92576 2.55240   5
  -4   7   8 7.28128 2.89007   5
   4   7  -7-2.14578 2.85047   4
  -4   7   7 8.05723 4.23760   1
  -4  -7   7 10.7703 4.40120   1
  -4   7   7 1.20113 1.67536   5
  -4   7   7 6.78937 2.46003   3
   4  -7  -6-1.19800 3.97202   4
  -4   7   6 4.99516 3.78638   1
   4   7  -6-0.25399 2.52640   4
   4   7  -5 97.5230 6.42601   4
   4  -7  -5 91.4417 7.77565   4
  -4   7   5 98.3679 5.38410   2
  -4  -7   5 99.4114 5.43437   2
   4  -7  -4 86.7865 7.37997   4
   4   7  -4 80.2470 5.94722   4
  -4   7   4 74.7062 4.16673   5
  -4   7   4 78.3058 4.48698   2
  -4  -7   4 76.6596 4.46900   2
   4  -7  -4 74.5060 3.27274   3
  -4   7   3 0.27454 1.35769   5
  -4  -7   3 5.47691 2.01784   2
  -4   7   3 3.48036 1.80303   2
   4   7  -3 2.37295 2.24786   4
   4  -7  -3 7.46398 4.00617   4
  -4   7   2 10.2528 1.86308   5
   4  -7  -2 12.5805 2.78470   3
  -4  -7   2 7.68840 1.61213   2
  -4   7   2 8.76379 1.65607   2
   4  -7  -2 12.9631 4.09882   4
   4  -7  -2 9.34832 2.43542   1
   4   7  -2 10.3563 2.43928   1
  -4  -7   1 1.27843 3.82181   3
   4  -7  -1 9.47490 4.16525   4
  -4   7   1 5.18425 1.10888   2
  -4  -7   1 4.10662 1.12307   2
   4  -7  -1 11.6409 3.29386   3
  -4   7   1 3.79583 1.49215   5
   4  -7  -1 8.20766 2.55217   1
   4   7  -1 8.28907 2.32237   1
   4   7   0 6.23020 4.32473   3
  -4   7   0 1.80177 0.97574   2
  -4  -7   0 1.88138 0.95390   2
   4   7   0 3.71031 2.17325   2
   4  -7   0 2.60499 2.25073   2
   4  -7   0 6.55876 3.66947   4
  -4  -7   0 5.03893 2.58884   3
  -4   7   0 2.12683 1.28290   5
   4  -7   1 8.94203 3.81334   4
   4  -7   1-0.59892 2.26363   2
   4   7   1 0.38744 1.97682   2
   4   7   1 3.99237 4.24507   3
  -4  -7  -1 0.24540 1.89860   3
  -4  -7  -2 112.847 6.20484   3
   4  -7   2 104.624 7.04650   4
   4  -7   2 107.966 4.44878   2
   4   7   2 103.676 4.37284   2
   4   7   2 109.767 8.00668   3
  -4  -7  -3 36.7051 3.44047   3
   4  -7   3 31.9828 2.77076   2
   4   7   3 34.1872 2.80793   2
   4  -7   3 46.0247 4.98961   4
   4   7   3 26.9265 4.81782   3
   4  -7   4 114.140 5.13238   2
   4   7   4 114.333 5.11476   2
   4   7   4 118.032 7.95999   3
   4  -7   4 120.268 7.27972   4
   4   7   5 14.7045 3.61855   3
   4  -7   5 16.8746 3.69460   4
   4  -7   5 13.8585 2.18430   2
   4   7   5 15.8051 2.19728   2
   4   7   5 7.45704 3.61377   4
   4  -7   6 263.952 10.2488   4
   4   7   6 239.119 10.9670   3
   4   7   6 254.675 8.75159   2
   4  -7   6 250.545 8.72924   2
   4   7   6 266.250 10.3058   5
   4   7   6 240.603 12.8261   4
   4  -7   7 15.9114 3.47858   4
   4   7   7 8.60073 2.78582   3
   4   7   7 9.53948 2.23335   2
   4  -7   7 9.33387 2.21938   2
   4   7   7 10.3333 2.73826   5
   4   7   7 7.14349 4.19054   4
   4  -7   8 17.4110 3.53780   4
   4   7   8 13.9266 2.99294   3
   4   7   8 11.8490 2.57144   2
   4   7   8 8.76708 4.33296   4
   4   7   8 11.3250 3.01370   5
   4   7   9-0.27171 1.96917   3
   4   7   9 0.24630 2.46495   5
   4   7   9-0.47674 4.94266   4
   4  -7   9 2.59926 2.55460   4
   4   7  10 6.44046 2.37514   3
   4   7  10 9.51774 2.82504   5
   4   7  10-0.49146 5.35051   4
   4  -7  10 6.34388 2.50511   4
   4   7  11 2.16045 2.13151   3
   4  -7  11-0.70971 2.48043   4
   4   7  11-1.01373 5.57373   4
   4   7  11 2.54299 2.48219   5
  -4   7 -12 33.0309 4.14796   5
   4   7  12 28.8911 4.03350   5
   4  -7  12 21.9399 2.46565   4
   4   7  12 18.7492 6.05476   4
   4   7  12 33.7666 4.13060   3
   4   7  13 2.95958 2.64311   5
   4   7  13 0.53439 5.31547   4
  -4   7 -13 5.90056 3.23267   5
   4   7  13-0.28357 2.14875   3
   4   7  14 59.8500 8.18358   4
   4   7  14 62.7360 5.76663   5
  -4   7 -14 60.7585 4.69984   5
  -4   7 -15 2.23170 3.00678   5
   4   7  15-1.50426 3.98999   5
   4   7  15 2.21515 5.37062   4
  -4   7 -16 16.9098 3.57604   5
   4   7  16 13.8547 4.42524   5
   4   7  16 21.4183 6.48019   4
   4   7  17-0.65453 4.57503   5
  -4   7 -17-1.66680 3.39201   5
   4   7  17 6.28400 5.75197   4
  -4   7 -18 1.31535 3.46910   5
   4   7  18-1.35756 4.62449   5
   4   7  18 8.60685 6.08254   4
  -4   7 -19-3.23141 4.03344   5
   4   7  19 9.21295 6.58275   4
  -4   7 -20-3.82965 4.17474   5
  -4   7 -21 3.68545 3.17895   5
  -4   7 -22 7.35937 3.39133   5
  -4   7 -23 2.38013 3.13458   5
  -4   7 -24 2.48927 3.51225   5
   4   8 -22 79.2610 8.37881   5
  -4   8  22 72.4603 11.4359   1
  -4  -8  22 59.9849 11.1222   1
   4   8 -21 8.27877 5.90056   5
  -4  -8  21-5.37666 8.65911   1
  -4   8  21 0.59808 7.65161   1
  -4   8  20 20.5189 7.98040   1
  -4  -8  20 23.3754 8.89986   1
   4  -8 -20 26.2533 5.31534   5
   4  -8 -20 28.5415 6.78056   4
  -4  -8  19 9.76200 7.36791   1
  -4   8  19 10.3120 7.20055   1
   4  -8 -19 8.30256 5.08067   4
   4  -8 -19 12.7761 4.18801   5
  -4   8  19 11.6795 2.66927   3
   4  -8 -18 89.3330 9.63168   4
  -4  -8  18 74.5429 9.91254   1
  -4   8  18 73.6776 9.80262   1
   4  -8 -18 79.9775 7.49391   5
  -4   8  18 84.3967 5.43596   3
  -4  -8  17 1.45628 7.03592   1
  -4   8  17-2.43952 7.03060   1
   4  -8 -17-0.58020 5.16976   4
  -4   8  17 2.00736 1.94673   3
   4  -8 -17-1.95181 3.47824   5
   4  -8 -16 152.497 9.64888   5
   4  -8 -16 155.311 12.2292   4
  -4  -8  16 159.421 12.1428   1
  -4   8  16 168.221 12.2669   1
  -4   8  16 154.703 7.05872   3
  -4   8  16 167.739 9.56751   5
  -4   8  15-0.30054 3.66881   5
  -4  -8  15-4.28066 6.46944   1
  -4   8  15-1.73583 6.21638   1
  -4   8  15-0.37471 1.86362   3
   4  -8 -15-1.78087 3.12443   5
   4  -8 -15-0.56056 3.96690   4
   4  -8 -14 44.6255 7.15395   4
  -4  -8  14 48.7448 7.77334   1
  -4   8  14 51.6899 7.86539   1
  -4   8  14 54.5096 4.11765   3
   4  -8 -14 41.7745 5.19274   5
  -4   8  14 51.4298 5.72424   5
  -4   8  13 3.80191 3.86733   5
   4  -8 -13-0.54051 6.46178   4
  -4  -8  13 4.81108 5.81341   1
  -4   8  13 7.98915 6.36284   1
   4  -8 -13 4.20702 2.97149   5
  -4   8  13 2.92618 1.97091   3
  -4   8  12 174.269 9.03778   5
   4  -8 -12 162.963 12.1125   4
  -4   8  12 169.247 7.19672   3
   4  -8 -12 164.846 9.07472   5
  -4   8  12 156.791 10.8543   1
  -4  -8  12 161.741 10.8925   1
  -4   8  11 19.1502 3.35098   3
  -4   8  11 21.9806 4.57942   5
  -4   8  11 29.0840 6.41593   1
  -4  -8  11 35.4467 6.93061   1
   4   8 -11 36.3840 3.93403   4
   4  -8 -11 19.6150 6.08133   4
  -4   8  10 396.642 12.1267   3
  -4   8  10 370.733 12.9661   5
   4   8 -10 384.944 12.5254   4
  -4  -8  10 391.373 14.6883   1
  -4   8  10 374.738 14.7496   1
  -4   8   9 9.75093 5.32999   1
  -4  -8   9 11.0598 5.20477   1
  -4   8   9-1.93295 3.69285   5
   4   8  -9 0.94492 2.70109   4
  -4   8   9 5.24611 3.03248   3
  -4   8   8 407.500 12.4543   5
   4   8  -8 367.607 13.3412   4
  -4   8   8 377.934 13.4788   1
  -4  -8   8 368.451 13.0451   1
  -4   8   8 385.825 11.6907   3
  -4   8   7 38.0135 3.59811   5
  -4   8   7 44.8620 5.52747   1
   4  -8  -7 26.6992 6.09126   4
   4   8  -7 24.1580 4.26027   4
  -4   8   6 384.729 11.7176   5
   4  -8  -6 416.912 17.4347   4
   4   8  -6 373.154 13.9301   4
  -4   8   6 379.473 11.5841   2
  -4  -8   6 378.732 11.5313   2
  -4   8   5 0.13516 3.12990   2
  -4  -8   5 4.13483 3.13059   2
   4  -8  -5-2.15300 4.17597   4
  -4  -8   4 176.843 11.2082   3
   4  -8  -4 179.423 5.97343   3
  -4   8   4 165.295 6.24811   2
  -4  -8   4 175.351 6.41538   2
   4  -8  -4 181.628 11.0112   4
   4  -8  -3 3.60006 4.30892   4
  -4  -8   3-0.80233 4.38911   3
  -4  -8   3 1.01945 1.59351   2
  -4   8   3 1.55102 1.47240   2
   4  -8  -3 1.08701 1.65519   3
   4  -8  -2 535.305 15.3142   3
  -4  -8   2 550.226 19.2740   3
  -4   8   2 542.281 14.2027   5
   4  -8  -2 545.093 19.3237   4
  -4  -8   2 534.349 11.8163   2
  -4   8   2 540.343 11.9206   2
  -4  -8   1 157.097 9.60339   3
  -4   8   1 165.858 6.56454   5
  -4   8   1 161.845 4.86522   2
  -4  -8   1 167.616 4.81968   2
   4  -8  -1 159.721 5.61849   1
   4   8  -1 159.239 5.63487   1
   4  -8  -1 158.915 8.23934   3
   4  -8  -1 167.405 10.1173   4
   4   8   0 839.274 25.0330   4
   4  -8   0 852.547 24.4509   4
  -4   8   0 838.385 19.0591   5
  -4  -8   0 886.867 23.6519   3
   4   8   0 765.765 17.2320   1
   4  -8   0 782.921 17.2820   1
   4   8   1 6.44919 4.41013   3
   4  -8   1 5.46594 3.81334   4
  -4  -8  -1 0.54672 2.30122   3
   4  -8   1-0.09127 2.33338   2
   4   8   1 4.29307 2.24632   2
   4  -8   2 140.594 8.78955   4
  -4  -8  -2 155.247 7.63311   3
   4  -8   2 144.223 5.63914   2
   4   8   2 146.437 5.54008   2
   4   8   2 151.438 10.1554   3
   4   8   3 20.4953 5.09400   3
   4  -8   3 19.4528 4.37508   4
  -4  -8  -3 17.7613 2.80707   3
   4  -8   3 21.0845 2.53345   2
   4   8   3 26.3844 2.64835   2
   4   8   4 75.4008 7.77379   4
   4  -8   4 103.317 7.24534   4
   4   8   4 98.4297 4.70793   2
   4  -8   4 93.7211 4.63999   2
   4   8   4 93.7461 8.19334   3
   4   8   5-1.83102 4.35195   4
   4   8   5-1.87115 4.51178   3
   4  -8   5 3.13544 3.47953   4
   4   8   5 0.98033 1.54781   2
   4  -8   5 0.56364 1.57282   2
   4   8   6 497.425 19.7353   4
   4  -8   6 487.193 15.8476   4
   4   8   6 465.670 17.5056   3
   4   8   6 491.830 13.3261   2
   4  -8   6 479.055 13.1772   2
   4   8   6 487.466 15.6465   5
   4   8   7 11.0167 3.07910   5
   4   8   7 14.5774 3.60462   3
   4   8   7 7.32957 4.58725   4
   4  -8   7 13.2876 3.61177   4
   4  -8   7 10.7496 2.25887   2
   4   8   7 13.9826 2.53830   2
   4   8   8 317.048 10.8072   2
   4   8   8 329.511 13.4237   3
   4   8   8 304.903 15.7602   4
   4  -8   8 315.580 11.6037   4
   4   8   8 295.812 11.8960   5
   4   8   9 12.4759 3.35066   3
   4   8   9 11.0225 3.15013   5
   4  -8   9 9.67108 3.17293   4
   4   8   9 5.19571 4.90982   4
   4   8   9 12.0363 2.70986   2
   4   8  10 13.8474 3.08354   2
   4  -8  10 12.1539 2.87838   2
   4  -8  10 13.6208 2.97788   4
   4   8  10 18.6710 3.65416   3
   4   8  10 14.6710 3.41946   5
   4   8  10 13.3886 5.92400   4
   4   8  11 4.78499 2.75436   3
   4   8  11 7.99425 2.89104   5
   4  -8  11 1.19287 2.78154   4
   4   8  11 2.74788 5.39896   4
   4   8  12 8.26100 2.91983   3
   4   8  12 7.83103 2.95153   5
   4   8  12 5.63018 5.09493   4
   4  -8  12 7.23930 1.90195   4
   4   8  13 27.1764 4.06995   5
   4   8  13 21.7575 3.94367   3
  -4   8 -13 22.3537 3.70709   5
   4   8  13 22.9824 6.20301   4
   4   8  14 326.840 13.3538   3
  -4   8 -14 334.296 11.0443   5
   4   8  14 343.090 13.3264   5
   4   8  14 335.660 17.5139   4
   4   8  15 7.59455 3.05534   3
  -4   8 -15 10.7449 3.55652   5
   4   8  15-0.62536 4.46721   5
   4   8  15 8.95129 5.59738   4
   4   8  16 155.418 9.69554   5
  -4   8 -16 150.776 7.54099   5
   4   8  16 169.907 13.2231   4
   4   8  16 178.227 9.63924   3
   4   8  17-3.76953 4.98141   5
  -4   8 -17 1.66984 3.22135   5
   4   8  17 7.35955 6.17509   4
   4   8  17-0.35267 2.67212   3
  -4   8 -18 7.02168 3.49296   5
   4   8  18 9.14634 3.52876   3
  -4   8 -19 13.5133 3.82412   5
   4   8  19 16.4160 4.16495   3
   4   8  19 23.4541 7.22449   4
  -4   8 -20 24.1966 4.74458   5
   4   8  20 39.0944 5.51516   3
  -4   8 -21-5.18457 4.59839   5
   4   8  21-0.41673 3.25698   3
  -4   8 -22 80.0266 6.29012   5
   4   8  22 87.9750 8.18533   3
  -4  -9  22 5.52361 8.94744   1
  -4   9  22-2.47018 8.46981   1
   4   9 -22 5.63621 5.93152   5
  -4  -9  21 1.17495 9.11358   1
  -4   9  21 4.14151 8.65064   1
   4   9 -21 10.3902 6.15263   5
  -4  -9  20 0.56011 7.90331   1
  -4   9  20-6.20730 8.39061   1
   4  -9 -19 7.58502 5.08665   4
  -4  -9  19-0.53245 8.46696   1
  -4   9  19 3.22571 7.92780   1
  -4   9  19 6.38907 2.59265   3
  -4  -9  18 6.06099 6.99600   1
  -4   9  18 4.60438 6.78662   1
  -4   9  18 10.2789 2.76242   3
   4  -9 -18 6.90321 5.05160   4
  -4  -9  17 6.19147 7.12211   1
  -4   9  17 4.36034 6.85867   1
  -4   9  17 14.7960 4.87238   5
   4  -9 -17 6.83943 5.19019   4
  -4   9  17 8.21193 2.72383   3
  -4  -9  16-6.26535 7.13318   1
  -4   9  16 1.83147 6.67496   1
  -4   9  16 1.31192 4.43943   5
   4  -9 -16-2.44750 4.73364   4
  -4   9  16 0.23172 2.18807   3
  -4   9  15 32.8098 7.53838   1
  -4  -9  15 33.1378 7.51430   1
  -4   9  15 36.6241 5.69626   5
  -4   9  15 42.0911 4.25926   3
   4  -9 -15 18.0741 6.34614   4
  -4   9  14 5.08033 3.80904   5
  -4   9  14-0.40455 5.86379   1
  -4  -9  14 3.12084 5.76830   1
   4  -9 -14-0.59160 5.27138   4
  -4   9  14 1.14604 2.41665   3
  -4   9  13 12.5710 4.09675   5
  -4   9  13 7.82787 3.18330   3
  -4  -9  13 14.4122 6.59395   1
  -4   9  13 8.30278 5.61441   1
   4  -9 -13 13.3636 5.56408   4
  -4   9  12 11.1411 3.92080   5
  -4   9  12 11.0763 3.47647   3
  -4   9  12 19.6051 6.05950   1
  -4  -9  12 13.8800 6.15834   1
   4  -9 -12 5.13309 5.35233   4
  -4   9  11 0.44172 3.22900   3
  -4   9  11 5.47315 5.74834   1
  -4  -9  11 12.6102 6.19008   1
  -4   9  11-2.58712 3.99272   5
   4  -9 -11-6.14852 6.87896   4
  -4   9  10 27.7482 6.38477   1
  -4  -9  10 24.0970 6.16047   1
  -4   9  10 15.3311 4.12052   5
  -4   9  10 19.6367 4.06702   3
   4   9 -10 20.4519 4.31148   4
  -4   9   9 34.7922 4.04170   5
   4   9  -9 30.0028 4.62311   4
  -4  -9   9 31.5626 6.42694   1
  -4   9   9 28.4497 5.92406   1
  -4   9   8 26.2119 3.45660   5
   4  -9  -8 19.1568 6.07581   4
   4  -9  -7-2.01395 5.24996   4
  -4  -9   7 1.17130 4.08162   2
  -4   9   7 5.35822 4.01215   2
  -4   9   7 5.90098 2.29443   5
   4  -9  -6 31.2673 6.38157   4
  -4   9   6 38.4134 4.43858   2
  -4  -9   6 41.0074 4.56506   2
  -4   9   6 41.2408 3.95107   5
  -4  -9   6 49.5334 8.15004   3
   4  -9  -5 61.7146 7.54534   4
  -4   9   5 62.0946 4.39666   5
  -4  -9   5 60.9228 8.00875   3
  -4   9   5 59.2229 4.32207   2
  -4  -9   5 51.9245 4.31679   2
   4  -9  -4 32.8985 2.82883   3
  -4   9   4 37.8941 2.76477   2
  -4  -9   4 38.5897 2.85798   2
  -4  -9   4 36.9192 7.11565   3
  -4   9   4 35.2416 3.44550   5
   4  -9  -4 30.8545 6.44800   4
   4   9  -4 29.0894 4.87251   4
  -4  -9   3 15.2019 1.78623   2
   4  -9  -3 17.3824 2.77790   3
  -4  -9   3 8.62782 4.93877   3
  -4   9   3 15.5164 1.77793   2
   4   9  -3 12.2738 4.20470   4
   4  -9  -3 12.0368 5.03148   4
   4   9  -2 111.466 8.63918   4
   4  -9  -2 117.110 9.25496   4
  -4  -9   2 113.985 3.64253   2
  -4   9   2 125.473 3.82922   2
   4  -9  -2 119.257 6.97480   3
  -4  -9   2 118.935 9.15016   3
   4  -9  -1 72.0119 6.13913   3
  -4  -9   1 74.9475 7.20101   3
   4   9  -1 69.6690 7.16921   4
   4  -9  -1 68.5767 7.54042   4
   4  -9   0 13.6474 2.30771   1
   4  -9   0 17.2473 4.88668   4
   4   9   0 18.3421 4.58187   4
   4  -9   0 26.5208 5.09756   3
   4   9   0 20.4043 2.42130   1
  -4  -9   0 21.3592 3.96833   3
   4  -9   1 46.4378 3.52272   1
   4  -9   1 37.0825 6.06866   4
   4   9   1 31.3152 5.77506   4
  -4  -9  -1 46.5430 4.91700   3
   4  -9   2 60.5368 6.72425   4
  -4  -9  -2 60.4314 5.07818   3
   4   9   2 63.1792 8.04573   3
   4   9   2 58.3197 3.66098   2
   4  -9   2 57.2867 3.92317   2
  -4  -9  -3 17.1332 2.99523   3
   4  -9   3 12.1261 4.52450   4
   4   9   3 20.7068 5.68872   3
   4  -9   3 21.8254 2.86068   2
   4   9   3 21.6931 2.60214   2
   4  -9   4 43.3706 5.78446   4
   4   9   4 45.4016 6.92469   3
   4  -9   4 50.2900 3.50319   2
   4   9   4 46.6743 3.27737   2
   4   9   5-1.50201 5.07137   4
   4  -9   5 0.97870 3.71207   4
   4   9   5 2.14569 4.44910   3
   4  -9   5-0.82005 2.54557   2
   4   9   5 1.89663 2.14896   2
   4   9   6 4.26387 1.94146   2
   4  -9   6 4.12637 1.99903   2
   4  -9   6-0.92941 3.87398   4
   4   9   6-2.57918 5.03514   4
   4   9   6-0.42244 4.47838   3
   4   9   7 5.85492 5.13088   4
   4  -9   7 7.60191 3.61648   4
   4   9   7 10.1013 2.46528   2
   4  -9   7 9.92461 2.26741   2
   4   9   7 8.47602 3.15268   5
   4   9   7 11.6431 4.62147   3
   4   9   8 0.40728 5.09279   3
   4   9   8 6.94277 2.33553   2
   4   9   8 2.03618 2.70944   5
   4   9   8 1.09568 5.31325   4
   4  -9   8 1.09615 3.62216   4
   4   9   9 5.88026 3.54743   3
   4   9   9 4.93381 2.79766   5
   4   9   9 3.37607 5.35021   4
   4   9   9 6.90620 2.46887   2
   4  -9   9 2.53675 3.63494   4
   4   9  10 25.6718 4.63709   3
   4   9  10 25.6516 4.18275   5
   4   9  10 25.4252 6.77064   4
   4  -9  10 20.1827 3.38311   2
   4   9  10 23.2925 3.48375   2
   4  -9  10 21.5083 3.59901   4
   4   9  11 3.40503 2.95703   3
   4  -9  11 3.98687 2.30062   4
   4   9  11 3.54374 5.05638   4
   4   9  11 1.32478 2.56997   2
   4  -9  11 1.33425 2.67103   2
   4   9  11 4.44715 2.89422   5
   4   9  12 24.7976 4.13589   5
   4   9  12 19.9013 5.93222   4
   4   9  12 18.3435 4.02342   3
   4  -9  12 17.5435 2.60173   4
   4   9  12 13.8774 3.33522   2
   4  -9  12 16.1642 3.46684   2
   4   9  13 7.38807 5.73482   4
   4   9  13 6.36094 3.20571   3
   4   9  13 4.99059 2.80341   2
   4  -9  13 5.45442 3.13430   2
   4   9  13 14.0199 3.51901   5
   4   9  14-1.25815 5.51853   4
   4   9  14 3.75554 3.26338   5
   4   9  14-0.37518 2.78192   3
  -4   9 -14 8.50456 3.61920   5
  -4   9 -15 39.3944 4.54998   5
   4   9  15 30.0747 7.74010   4
   4   9  15 34.6954 5.02354   3
   4   9  15 34.5898 4.94534   5
   4   9  16 17.5019 6.98549   4
  -4   9 -16 12.7222 3.89362   5
   4   9  16 8.82216 3.44973   3
   4   9  17-0.65347 5.86720   4
   4   9  17-1.17192 3.08317   3
  -4   9 -17 0.63447 3.39522   5
   4   9  18-2.39124 3.73747   3
  -4   9 -18 4.61108 3.70425   5
   4   9  19 1.64321 3.39755   3
  -4   9 -19-0.22941 3.70900   5
   4   9  20 3.81290 3.68675   3
  -4   9 -20-2.85128 4.19338   5
   4   9  21 1.32182 3.64413   3
  -4   9 -21-4.68130 4.77117   5
   4   9  22 1.82306 3.45337   3
  -4  10  22 34.6901 10.0621   1
  -4 -10  22 33.5174 9.98425   1
  -4  10  21 7.57182 8.49209   1
  -4 -10  21 6.87673 8.75382   1
  -4  10  20 25.0603 8.95000   1
  -4 -10  20 22.4200 8.99397   1
  -4 -10  19-1.03906 7.30810   1
  -4  10  19-0.53151 7.02449   1
  -4  10  18 94.4752 10.8313   1
  -4 -10  18 85.5307 10.8614   1
  -4  10  18 82.8472 6.48715   3
   4 -10 -17 6.60212 5.60561   4
  -4  10  17 2.87291 6.73625   1
  -4 -10  17 12.5081 7.47305   1
  -4  10  17 5.53820 3.24057   3
   4 -10 -16 210.931 14.7390   4
  -4  10  16 194.373 9.71975   3
  -4  10  16 204.347 11.0801   5
  -4 -10  16 214.722 13.2914   1
  -4  10  16 214.726 13.3618   1
   4 -10 -15 22.5068 6.64063   4
  -4  10  15 18.5159 4.25288   3
  -4  10  15 26.4107 5.17458   5
  -4 -10  15 25.1717 7.47828   1
  -4  10  15 23.4047 7.09676   1
   4 -10 -14 67.0497 9.07540   4
  -4  10  14 72.5498 8.93024   1
  -4  10  14 76.1190 6.24633   3
  -4 -10  14 65.8395 8.24270   1
  -4  10  14 86.1327 7.41937   5
  -4 -10  13 12.1133 6.24216   1
  -4  10  13 18.5518 6.64099   1
  -4  10  13 10.6177 3.87783   3
   4 -10 -13 16.8050 5.59254   4
  -4  10  13 8.97968 4.58894   5
  -4  10  12 41.3512 7.08078   1
  -4 -10  12 60.6168 7.14994   1
  -4  10  12 40.4031 5.53394   5
  -4  10  12 44.9460 5.09645   3
   4 -10 -12 43.3489 7.37321   4
  -4  10  11-1.63722 4.04697   5
  -4  10  11 8.84006 3.99679   3
  -4  10  11 8.05408 5.49975   1
  -4 -10  11 14.6995 5.42093   1
  -4  10  10 123.323 8.59890   1
  -4 -10  10 106.899 7.89462   1
  -4  10  10 98.2259 6.82096   5
  -4  10   9 19.4584 3.68917   5
  -4 -10   9 36.0889 9.12845   3
  -4 -10   8 146.267 7.54258   2
  -4  10   8 135.559 7.44351   2
  -4 -10   8 138.223 12.0785   3
  -4  10   8 137.852 7.26917   5
   4 -10  -8 130.893 11.3714   4
  -4  10   7 21.1319 4.47681   2
  -4 -10   7 19.4209 4.48730   2
  -4  10   7 14.5795 2.99420   5
   4 -10  -7 6.01032 5.50914   4
  -4 -10   7 29.6625 8.35108   3
  -4 -10   6 7.42200 6.78236   3
  -4  10   6 2.13874 2.45649   5
   4 -10  -6 1.06344 6.19128   4
   4  10  -6-0.37314 3.91234   4
  -4 -10   6-1.26919 3.54583   2
  -4  10   6 0.89778 3.37523   2
  -4 -10   5-0.50821 6.07561   3
  -4 -10   5 6.41171 2.22473   2
  -4  10   5 6.54325 2.15286   2
  -4  10   5 0.20829 2.14790   5
   4  10  -5-1.17880 4.07412   4
   4 -10  -5-3.62200 5.97058   4
  -4 -10   4 2.41477 5.46934   3
  -4  10   4-0.20270 2.32814   5
   4 -10  -4-1.50918 5.98801   4
   4  10  -4-3.27620 4.61564   4
  -4 -10   4-0.98293 1.60314   2
  -4  10   4-0.61368 1.54810   2
   4 -10  -4 0.15133 1.49591   3
  -4 -10   3 1.36821 5.28642   3
  -4 -10   3 0.46931 0.66125   2
  -4  10   3 0.44514 0.73963   2
  -4  10   3-0.20006 2.38141   5
   4 -10  -3 1.95268 2.03593   3
   4  10  -3 0.42578 4.31278   4
  -4  10   2 286.625 10.0759   5
   4 -10  -2 273.720 14.6331   4
   4  10  -2 261.541 13.7128   4
  -4 -10   2 281.408 14.1672   3
   4 -10  -2 275.586 11.1435   3
  -4 -10   1-1.17675 4.46324   3
   4 -10  -1-1.37267 4.85037   4
   4  10  -1 2.27890 4.27421   4
   4 -10  -1-1.72032 3.93237   3
   4 -10   0 323.784 15.4277   4
   4  10   0 297.376 15.1231   4
   4 -10   0 328.529 13.5844   3
  -4 -10   0 318.866 13.7333   3
  -4 -10  -1-0.31765 2.74207   3
   4  10   1 3.87962 4.64166   4
   4 -10   1-3.84459 5.10672   4
   4 -10   2 10.0929 2.59552   1
  -4 -10  -2 0.57352 2.32939   3
   4  10   2-1.99859 5.35402   4
   4 -10   2-2.05897 4.50559   4
   4 -10   3-3.96529 4.95809   4
  -4 -10  -3-0.25902 2.29017   3
   4 -10   3-0.54035 2.79575   2
   4  10   3 2.30011 2.54205   2
   4 -10   4 30.4324 5.58821   4
   4  10   4 49.3351 7.93365   3
   4 -10   4 41.4814 3.32287   2
   4  10   4 56.0914 3.53834   2
   4 -10   5 5.09960 4.53961   4
   4  10   5 10.4980 2.50349   2
   4 -10   5 7.39455 2.58898   2
   4 -10   6 409.863 11.4861   2
   4  10   6 399.046 11.3813   2
   4  10   6 372.370 17.3011   3
   4  10   6 403.129 19.1207   4
   4 -10   6 395.275 15.5706   4
   4  10   7 12.7905 5.80936   3
   4  10   7 12.1118 2.51321   2
   4 -10   7 12.2530 2.47594   2
   4 -10   7 2.63331 4.42947   4
   4  10   7 11.4829 5.71377   4
   4 -10   8 415.776 15.3562   4
   4  10   8 404.103 19.5986   4
   4  10   8 435.877 18.4328   3
   4  10   8 434.055 12.7078   2
   4  10   9 59.2942 4.60857   2
   4  10   9 44.5532 6.87153   3
   4 -10   9 57.5777 5.53962   4
   4  10   9 59.0925 8.16352   4
   4  10   9 48.6654 5.34904   5
   4  10  10 60.4203 5.78837   5
   4 -10  10 57.7923 5.22000   4
   4  10  10 67.0648 7.86904   3
   4 -10  10 63.9570 4.88559   2
   4  10  10 59.1080 4.81587   2
   4  10  10 64.1116 8.71163   4
   4 -10  11 0.45830 2.30727   4
   4  10  11 0.31595 2.49372   5
   4  10  11 6.30485 5.48663   4
   4 -10  11 2.75128 2.51838   2
   4  10  11-0.75077 2.51978   2
   4  10  11 0.89374 4.13204   3
   4  10  12 79.9956 6.49645   5
   4  10  12 71.4966 9.13340   4
   4  10  12 77.0913 5.95648   2
   4 -10  12 77.7391 5.99150   2
   4  10  12 74.7683 7.60448   3
   4  10  13 11.2849 3.72187   5
   4  10  13 2.38286 2.89062   2
   4 -10  13 5.14757 2.99512   2
   4  10  13 8.55453 5.99807   4
   4  10  13 9.63387 3.99232   3
   4  10  14 311.237 13.1363   2
   4 -10  14 355.728 13.9531   2
   4  10  14 337.848 13.6923   5
   4  10  14 329.127 15.2710   3
   4  10  14 293.359 17.9006   4
  -4  10 -15 2.48345 3.60192   5
   4  10  15-2.06447 3.64743   2
   4 -10  15-2.51210 4.00565   2
   4  10  15 0.43708 3.38134   3
   4  10  15 7.48074 6.50904   4
  -4  10 -16 158.973 7.85316   5
   4  10  16 140.100 9.17270   2
   4 -10  16 154.738 9.94022   2
   4  10  16 163.927 10.5376   3
   4  10  16 149.552 13.1482   4
   4  10  17 1.93402 3.77595   2
   4 -10  17 2.50318 3.96679   2
   4  10  17 0.44371 3.53668   3
  -4  10 -17 6.91396 3.76847   5
   4 -10  18 50.0743 6.73599   2
   4  10  18 39.4783 5.85483   2
   4  10  18 65.2696 10.1568   4
   4  10  18 47.1510 6.25350   3
  -4  10 -18 47.3720 5.16427   5
   4 -10  19-1.90991 4.92218   2
   4  10  19-3.83649 4.78142   2
  -4  10 -19-2.74505 3.90860   5
   4  10  19 1.38089 3.63311   3
   4  10  20 81.1450 8.12022   3
  -4  10 -20 72.6703 6.31132   5
   4  10  21 5.80739 4.28004   3
  -4 -11  22 7.51206 9.38685   1
  -4 -11  21-2.76539 9.29022   1
  -4  11  21 1.14052 8.66438   1
  -4 -11  20 7.38680 8.59151   1
  -4  11  20 10.9165 8.25072   1
  -4 -11  19-3.00662 8.48990   1
  -4  11  19-2.60511 7.78977   1
  -4  11  18 6.43704 7.26041   1
  -4 -11  18 2.84138 7.58485   1
  -4  11  17 0.93933 7.22991   1
  -4 -11  17 4.90204 7.51805   1
  -4  11  16-2.68951 4.16451   3
  -4  11  16 6.20353 7.01167   1
  -4 -11  16 1.66813 6.64716   1
  -4 -11  15 4.63770 6.63077   1
  -4  11  15-0.41602 6.18576   1
  -4  11  15 0.58361 3.88339   3
   4 -11 -15-1.36675 6.49696   4
  -4  11  15-3.05969 4.34933   5
  -4 -11  14 4.61029 6.25877   1
  -4  11  14 2.70900 6.06379   1
  -4  11  14-3.92330 4.72501   5
  -4  11  14 1.69230 3.84311   3
   4 -11 -14-3.36351 5.25706   4
  -4  11  13 17.2594 4.63933   3
  -4  11  13 4.70337 4.20473   5
  -4  11  13 11.7348 6.29018   1
  -4 -11  13 17.1755 6.30803   1
   4 -11 -13 0.66216 5.52741   4
  -4  11  12-2.41041 4.51706   5
  -4 -11  12 7.97644 5.57929   1
  -4  11  12 6.53917 5.59809   1
  -4  11  11 7.99968 3.88624   5
  -4  11  11 23.7812 6.14139   1
  -4  11  10 4.01829 3.02090   5
  -4 -11  10 19.8429 8.92080   3
   4 -11  -9-5.53904 6.73415   4
   4  11  -9 13.4316 4.75348   4
  -4  11   9 5.10552 2.90625   5
  -4  11   9 6.65560 4.30623   2
  -4 -11   9 7.31853 4.30665   2
  -4 -11   9 11.2122 7.15488   3
  -4  11   8 6.45502 3.87656   2
  -4 -11   8 0.48336 3.73145   2
  -4  11   8 1.96199 2.58635   5
  -4 -11   8 4.23152 6.68116   3
   4  11  -8 9.46161 4.84335   4
  -4  11   7 1.19002 2.66955   5
   4  11  -7 6.22288 4.70866   4
  -4  11   7-1.85881 3.10587   2
  -4 -11   7-0.52444 3.17791   2
  -4 -11   7 3.49719 6.66338   3
  -4  11   6 38.2670 4.21603   5
  -4  11   6 50.2627 3.15959   2
  -4 -11   6 49.4727 3.19904   2
   4  11  -6 38.6165 6.12590   4
   4 -11  -6 25.8899 6.86457   4
  -4 -11   6 41.9851 8.51988   3
   4 -11  -5 5.61053 6.04819   4
  -4  11   5 17.7124 3.25166   5
   4 -11  -5 13.6224 2.11471   3
   4  11  -5 14.6041 5.24858   4
  -4  11   5 13.0400 1.70609   2
  -4 -11   5 12.4661 1.67711   2
  -4 -11   5 20.8730 6.61730   3
   4 -11  -4-6.54525 6.08808   4
  -4  11   4-1.32766 2.44555   5
   4 -11  -4 0.33520 1.65678   3
  -4 -11   4 1.52556 5.86756   3
   4  11  -4 0.89549 4.77207   4
   4  11  -3 24.1739 6.01073   4
   4 -11  -3 24.4167 6.57613   4
   4 -11  -3 30.6840 3.72868   3
  -4  11   3 27.2329 3.59101   5
  -4 -11   3 22.5409 6.53078   3
  -4 -11   2-4.96694 5.81969   3
   4 -11  -2-1.04661 4.39505   3
   4  11  -2 3.85247 5.04899   4
   4 -11  -2-2.05801 6.45826   4
  -4  11   2 0.65696 2.62901   5
   4 -11  -1 57.5299 6.38846   3
  -4 -11   1 61.6283 6.94344   3
  -4  11   1 55.0173 4.67552   5
   4 -11  -1 52.4223 7.63194   4
   4  11  -1 61.6757 7.99129   4
   4 -11   0 115.263 8.57878   3
  -4 -11   0 128.631 8.67358   3
  -4  11   0 126.685 6.68856   5
   4  11   0 124.096 10.3239   4
   4 -11   0 123.827 10.3338   4
   4 -11   1 30.7164 6.43923   3
   4 -11   1 12.1656 5.41365   4
   4  11   1 21.0973 6.31771   4
  -4 -11  -1 26.6502 4.36613   3
   4 -11   2-5.42190 5.90838   4
   4  11   2-2.71169 5.25955   4
  -4 -11  -2 0.61018 2.47775   3
   4 -11   3 32.7041 6.06686   4
  -4 -11  -3 35.3783 4.34885   3
   4  11   3 29.4964 6.44830   4
   4 -11   4 2.51841 4.80161   4
   4  11   4 11.4717 2.72695   2
   4 -11   4 10.9775 2.89065   2
   4  11   4 13.5363 6.63796   3
   4  11   5 4.20699 6.39372   3
   4 -11   5 6.62439 2.39313   2
   4  11   5 8.76502 2.36499   2
   4 -11   5-4.81534 5.17271   4
   4 -11   6 66.6103 4.10908   2
   4  11   6 61.5600 3.96996   2
   4  11   6 63.9114 8.72830   3
   4 -11   6 54.7016 6.45042   4
   4 -11   7 5.79528 3.58098   4
   4 -11   7 2.29231 2.37741   2
   4  11   7 4.56853 2.29622   2
   4  11   7 2.10811 5.33873   3
   4  11   7 2.45302 5.46464   4
   4 -11   8 64.2628 6.33738   4
   4 -11   8 70.3666 4.67081   2
   4  11   8 71.8996 4.69957   2
   4  11   8 62.8904 8.71486   3
   4  11   8 67.7705 8.96366   4
   4  11   9 3.85529 2.26500   2
   4 -11   9 0.94945 2.92668   4
   4  11   9 2.08471 5.43407   3
   4  11   9-1.28482 5.76806   4
   4  11  10 1.27907 2.18564   2
   4 -11  10 5.49701 2.42898   2
   4  11  10 3.28413 5.38382   4
   4 -11  10 4.05198 3.05192   4
   4  11  10 2.59431 5.84823   3
   4 -11  11-1.40298 2.50559   2
   4  11  11-0.70538 2.40991   2
   4 -11  11-0.51286 2.48693   4
   4  11  11-5.16175 5.90099   3
   4  11  11-1.34295 5.65172   4
   4  11  11-0.66870 3.28438   5
   4  11  12-3.09861 5.90403   3
   4  11  12 9.58275 6.46344   4
   4  11  12 2.06195 2.67238   2
   4 -11  12 1.28700 2.39726   2
   4  11  12 3.69960 3.28297   5
   4  11  13 4.18891 6.17269   4
   4  11  13-3.56441 5.57106   3
   4 -11  13-1.12672 3.08180   2
   4  11  13 0.28023 3.00276   2
   4  11  14 7.79275 7.04652   4
   4  11  14-1.51254 4.66197   3
   4 -11  14-0.61455 2.90153   2
   4  11  14-1.21091 2.71808   2
   4  11  15 7.88106 7.63605   4
   4  11  15-1.50417 3.95731   3
   4 -11  15-2.67042 3.34070   2
   4  11  15-0.32522 2.98566   2
   4  11  16 4.53751 4.42345   3
   4  11  16 0.69499 2.97606   2
   4 -11  16 3.24475 3.28681   2
   4  11  16 12.3141 7.55284   4
  -4  11 -16 13.9826 4.21775   5
   4  11  17 1.52258 4.19750   3
   4  11  17 0.73712 3.28400   2
   4 -11  17-1.16578 3.71935   2
   4  11  17 11.6466 7.88224   4
  -4  11 -17 2.43699 3.83250   5
  -4  11 -18 5.16311 3.91508   5
   4 -11  18 3.33394 3.79822   2
   4  11  18 1.93971 3.43021   2
   4  11  18-0.51209 4.04189   3
   4  11  19 8.28855 4.79057   3
  -4  11 -19 0.91615 3.99489   5
   4  11  20 3.16765 4.44394   3
  -4 -12  21 23.1894 9.43685   1
  -4 -12  20 15.5559 8.89486   1
  -4 -12  19 15.6805 8.52088   1
  -4 -12  18 75.5062 10.8994   1
  -4  12  17 25.7975 8.17331   1
  -4 -12  17 31.3728 8.32375   1
  -4 -12  16 79.8570 9.47293   1
  -4  12  16 83.6942 9.85315   1
  -4  12  15 5.55317 6.46039   1
  -4 -12  15 16.6307 7.01484   1
  -4 -12  14 59.5767 7.89694   1
  -4  12  14 50.2369 7.86964   1
  -4  12  13 10.5089 4.40660   5
  -4  12  13 19.0543 6.49568   1
  -4  12  12 48.2121 5.90836   5
  -4 -12  12 64.5158 11.1849   3
  -4 -12  11 7.97439 4.60710   2
  -4  12  11 8.86536 4.96726   2
  -4 -12  11 13.2622 8.62540   3
  -4  12  11 0.29790 4.16560   5
  -4 -12  10 319.848 19.2878   3
   4 -12 -10 363.677 19.4809   4
  -4  12  10 365.200 13.2490   5
  -4  12  10 330.894 11.8624   2
  -4 -12  10 337.552 11.7854   2
  -4 -12   9 7.25879 7.78730   3
  -4  12   9 6.91440 3.82077   2
  -4 -12   9 7.04019 3.80094   2
   4 -12  -9 1.30809 5.40999   4
  -4  12   9 4.06214 2.91855   5
  -4 -12   8 363.947 10.5432   2
  -4  12   8 361.892 10.4690   2
  -4 -12   8 353.813 19.3924   3
  -4  12   8 385.467 13.3725   5
   4 -12  -8 354.238 19.0125   4
   4  12  -8 358.848 15.4082   4
  -4  12   7 14.2888 3.29872   5
  -4 -12   7 13.5674 2.28745   2
  -4 -12   7 10.3964 6.96337   3
   4 -12  -7 10.0424 5.93231   4
  -4  12   7 15.7228 2.24951   2
   4  12  -7 23.5998 5.89699   4
   4 -12  -6 138.800 11.9573   4
  -4  12   6 151.976 7.73874   5
   4  12  -6 157.077 10.5139   4
  -4 -12   6 140.223 12.1410   3
  -4 -12   6 125.478 3.64372   2
  -4  12   6 127.701 3.72874   2
  -4  12   5-1.22481 2.59681   5
   4 -12  -5-5.39934 6.85846   4
  -4 -12   5-1.11517 6.66564   3
   4  12  -5 4.67526 4.95608   4
  -4  12   4 110.339 6.58147   5
   4  12  -4 116.779 9.81314   4
   4 -12  -4 105.664 5.63620   3
  -4 -12   4 99.0759 9.83503   3
   4 -12  -4 90.7089 10.1503   4
   4  12  -3 17.1226 6.04767   4
   4 -12  -3 0.56995 5.87707   4
  -4  12   3 5.70825 2.74808   5
  -4 -12   3 6.02207 5.26357   3
   4 -12  -3 11.6030 2.76085   3
   4 -12  -2 397.734 19.1056   4
   4 -12  -2 398.351 14.0884   3
  -4 -12   2 374.332 17.4352   3
  -4  12   2 421.997 13.6493   5
   4  12  -2 402.489 18.3328   4
   4  12  -1 6.43013 5.58687   4
  -4 -12   1 1.26757 3.36734   3
   4 -12  -1-4.85272 6.16409   4
   4 -12  -1-4.19353 4.48126   3
  -4  12   1 0.23615 2.64880   5
   4  12   0 333.851 17.1112   4
   4 -12   0 341.940 17.1787   4
   4 -12   0 332.977 14.5453   3
  -4 -12   0 369.652 15.3149   3
  -4  12   0 347.016 12.1939   5
   4  12   1 3.39505 5.41593   4
  -4 -12  -1 5.28315 3.01548   3
  -4  12  -1 2.07202 2.44089   5
   4 -12   1-1.01229 5.73215   4
   4 -12   1 1.19474 4.80152   3
   4 -12   2 94.4340 9.03806   4
   4  12   2 102.753 10.3523   4
   4 -12   2 99.1679 9.49425   3
  -4 -12  -2 99.5503 7.26393   3
   4  12   3 16.0602 6.31054   4
  -4 -12  -3 12.5785 3.24284   3
   4 -12   3 10.3898 5.22554   4
   4 -12   4 52.1925 6.95272   4
   4  12   4 67.5919 8.88496   4
   4  12   5 23.4592 7.15327   3
   4 -12   5 13.4760 4.41536   4
   4  12   5 19.8373 4.22922   5
   4  12   5 20.2226 2.60454   2
   4 -12   5 17.4210 2.80252   2
   4  12   6 110.469 8.05591   5
   4  12   6 123.046 5.04558   2
   4 -12   6 127.513 5.16429   2
   4  12   6 129.161 11.3911   3
   4 -12   6 123.399 9.15345   4
   4  12   7 3.43145 6.16059   3
   4  12   7-0.71289 3.43425   5
   4 -12   7-0.39433 3.59376   4
   4  12   7-0.51774 2.22074   2
   4 -12   7 1.44797 2.42998   2
   4 -12   8 165.989 10.0880   4
   4 -12   8 177.855 7.15814   2
   4  12   8 180.350 7.18445   2
   4  12   8 185.202 13.5417   3
   4  12   8 197.198 14.7042   4
   4  12   9-1.25091 3.02759   2
   4 -12   9 0.69360 3.22955   4
   4  12   9 0.68283 5.94218   4
   4  12   9 0.57606 5.97231   3
   4  12  10 40.7475 4.02271   2
   4  12  10 29.2088 7.41198   3
   4  12  10 38.3608 8.22148   4
   4 -12  10 37.9937 4.91975   4
   4 -12  11 6.74883 2.53789   2
   4  12  11 7.25362 2.68602   2
   4  12  11 2.86193 5.86769   3
   4  12  11 12.0885 6.52918   4
   4 -12  12 39.3149 4.28370   2
   4  12  12 42.7614 4.43073   2
   4  12  12 37.6037 8.33740   4
   4  12  12 47.4949 8.34983   3
   4 -12  13 14.8684 3.38364   2
   4  12  13 13.0974 3.33559   2
   4  12  13 13.1512 6.22890   3
   4  12  13 19.0761 7.61077   4
   4  12  14 88.8591 10.0836   3
   4  12  14 110.854 12.2715   4
   4 -12  14 95.3559 6.82634   2
   4  12  14 81.1074 6.42876   2
   4  12  15 18.8110 8.56350   4
   4  12  15 10.3388 6.02471   3
   4  12  15 6.09943 3.34123   2
   4 -12  15 12.9519 3.69066   2
  -4  12 -16 44.8491 5.48566   5
   4 -12  16 35.3152 5.15785   2
   4  12  16 28.7934 7.47864   3
  -4  12 -17 17.2191 4.60237   5
   4 -12  17 12.1767 4.06225   2
   4  12  17 6.91880 6.31220   3
   4 -12  18 15.7261 4.51163   2
   4  12  18 7.50312 6.25374   3
  -4 -13  18 9.61632 7.96510   1
  -4 -13  17 13.6873 8.22665   1
  -4 -13  16 16.6753 7.65976   1
  -4 -13  13 8.03668 5.31084   2
  -4  13  13 2.39223 5.11425   2
  -4  13  12 0.23460 4.72441   2
  -4 -13  12 3.33406 4.69323   2
  -4  13  12-5.94424 5.07042   5
  -4 -13  11 3.67301 4.38405   2
  -4  13  11 2.41872 4.41638   2
  -4 -13  10 0.79910 3.63284   2
  -4  13  10-0.49290 3.71251   2
  -4  13  10 2.67934 3.49759   5
  -4 -13  10 5.69317 8.13565   3
  -4  13   9 1.71819 3.10091   5
   4 -13  -9-2.07815 5.52065   4
  -4 -13   9 6.86445 7.58647   3
  -4 -13   9-2.91921 3.23744   2
  -4  13   9 1.10033 2.77899   2
   4 -13  -8 2.72014 5.09770   4
  -4 -13   8 3.97824 7.06693   3
  -4  13   8 4.44349 3.03902   5
  -4 -13   8 2.73424 1.77203   2
  -4  13   8 3.71048 1.78812   2
   4 -13  -7 18.6521 6.21506   4
  -4 -13   7 18.3791 7.28892   3
  -4  13   7 23.6515 3.88965   5
   4  13  -6 13.3725 5.99491   4
  -4 -13   6-5.46616 7.41403   3
   4 -13  -6-3.90753 5.23991   4
  -4  13   6 1.33152 2.74520   5
  -4 -13   5-3.46044 6.40582   3
   4 -13  -5-0.63694 4.97754   4
   4  13  -5 8.50510 5.69269   4
  -4  13   5-1.05085 2.48072   5
   4  13  -4 23.4797 6.55554   4
   4 -13  -4 15.7849 2.68994   3
  -4 -13   4 7.66028 6.26154   3
   4 -13  -4 9.94947 5.28635   4
  -4  13   4 20.5789 3.66262   5
   4 -13  -3-3.03005 5.23092   4
   4 -13  -3 1.15122 2.41403   3
  -4 -13   3-2.06256 5.75548   3
   4  13  -3 4.87774 5.61890   4
  -4  13   3-1.27692 2.79410   5
  -4 -13   2-0.47402 3.84982   3
   4 -13  -2 1.66636 2.65835   3
   4 -13  -2-1.18033 4.92441   4
   4  13  -2 7.27830 6.09414   4
  -4  13   2-5.60239 2.80046   5
  -4 -13   1 0.43354 3.55348   3
   4 -13  -1-3.64392 5.03322   3
   4 -13  -1-1.14862 4.74986   4
   4  13  -1 4.03229 6.00601   4
  -4  13   1-1.78068 2.89460   5
  -4  13   0 6.07512 2.77345   5
  -4 -13   0 11.5051 3.94894   3
   4  13   0 19.4952 7.00317   4
   4 -13   0 5.99181 4.61117   3
   4 -13   0 8.92287 4.89430   4
  -4  13  -1-0.50087 2.78155   5
   4  13   1 10.2961 5.94938   4
  -4 -13  -1-1.08577 3.22485   3
   4 -13   1-0.41409 4.95018   3
   4 -13   1-0.54125 5.07574   4
   4  13   2 19.8531 6.79464   4
  -4 -13  -2 17.5506 3.88519   3
   4 -13   2 17.5778 6.24893   3
   4 -13   2 15.7132 5.05571   4
   4  13   3 5.71256 6.19542   4
  -4 -13  -3 1.22924 2.42550   3
   4 -13   3 0.96320 5.70783   3
   4 -13   3-2.02357 4.64427   4
   4 -13   4 55.6240 7.33925   4
   4  13   4 86.3222 10.2942   4
   4  13   4 66.4302 6.67553   5
   4 -13   4 89.9307 9.86793   3
   4  13   5 7.30466 6.48215   4
   4 -13   5 4.21073 4.20138   4
   4 -13   5 17.9939 7.64893   3
   4  13   5 1.88604 3.43855   5
   4 -13   6 4.03655 2.06026   2
   4 -13   6 1.79306 3.80564   4
   4  13   6 3.60068 2.40353   1
   4  13   6-1.51515 3.40128   5
   4  13   7 6.40775 3.77395   5
   4 -13   7 7.25673 2.91734   2
   4  13   7 4.45881 2.73777   2
   4 -13   7 7.24344 4.02500   4
   4  13   7 4.91557 3.32737   1
   4 -13   7 6.33047 3.04507   1
   4 -13   8 6.56427 3.56660   1
   4  13   8 3.30717 3.90913   1
   4  13   8 18.9573 7.52762   3
   4  13   8 14.7591 2.82729   2
   4 -13   8 9.70560 2.69006   2
   4  13   8 13.4383 7.33449   4
   4  13   8 7.09424 3.74015   5
   4 -13   8 6.81462 3.73639   4
   4  13   9-0.92100 2.55034   2
   4 -13   9-1.54180 2.82573   2
   4 -13   9-2.61142 3.86773   4
   4  13   9 15.1378 7.21414   4
   4  13   9 12.3597 7.35598   3
   4  13  10 13.9305 7.42656   4
   4  13  10 4.34947 6.55081   3
   4  13  10-0.71747 2.96695   2
   4  13  11 13.4022 7.22120   4
   4 -13  11 2.19324 3.45010   2
   4  13  11 11.2132 7.28663   3
   4  13  12 13.0807 7.26112   3
   4 -13  12 19.3228 3.36295   2
   4 -13  13 3.85084 2.60649   2
   4  13  13-5.61003 6.88912   3
   4 -13  14 2.08441 2.67049   2
   4  13  14-3.12464 7.62862   3
   4 -13  15 0.28297 2.98330   2
   4  13  15-0.62484 6.73076   3
   4 -13  16-1.83301 3.58939   2
   4  13  16-5.65413 7.31521   3
  -4 -14  14 33.9090 6.39661   2
  -4 -14  13 13.6386 5.29080   2
  -4 -14  12 86.7767 6.45241   2
  -4 -14  11-4.08519 4.01239   2
  -4  14  10 62.2228 6.09906   5
  -4 -14  10 55.6594 3.57133   2
  -4  14   9 28.9791 4.69839   5
  -4 -14   8 83.3060 11.0418   3
  -4  14   8 87.7872 6.61086   5
  -4 -14   7-7.85198 7.33925   3
  -4  14   7 0.57453 2.74951   5
   4 -14  -6 15.8317 6.14393   4
  -4 -14   6 18.0354 7.31533   3
  -4  14   6 23.4063 4.05584   5
   4 -14  -5-0.67324 5.56803   4
  -4  14   5 3.61507 2.78317   5
  -4 -14   5-2.95951 6.89206   3
  -4 -14   4 16.8100 6.26623   3
  -4  14   4 20.2776 3.64204   5
   4 -14  -4 18.4318 6.01170   4
   4 -14  -4 23.7325 3.23550   3
   4  14  -4 32.0658 7.39297   4
  -4 -14   3-0.52020 5.20605   3
   4 -14  -3 2.59251 2.31514   3
   4 -14  -3-5.14296 5.54910   4
  -4  14   3-1.62363 3.00560   5
   4 -14  -2 25.6642 6.32912   4
  -4  14   2 29.4846 4.15056   5
  -4 -14   2 29.7416 5.73931   3
   4  14  -2 43.2581 7.93443   4
   4 -14  -2 40.2714 4.83639   3
  -4 -14   1-0.44268 3.52808   3
   4 -14  -1-1.98284 3.12064   3
   4 -14  -1-1.83026 5.76089   4
  -4  14   1-2.15549 3.06588   5
   4  14  -1 6.70823 6.28654   4
  -4 -14   0 38.4454 5.57616   3
   4 -14   0 32.9668 5.88131   3
  -4  14   0 39.0326 4.54620   5
   4 -14   0 52.1756 8.24014   4
   4  14   0 45.0945 7.98326   4
   4 -14   1 0.84764 5.42215   3
   4 -14   1 1.15219 4.50215   4
  -4  14  -1 1.60722 2.91578   5
   4  14   1 2.56899 6.22851   4
  -4 -14  -1 0.37269 3.08242   3
   4 -14   2 66.9958 8.36802   4
   4 -14   2 74.1632 8.61317   3
  -4  14  -2 66.4728 5.50262   5
   4  14   2 72.9771 9.57992   4
  -4 -14  -2 71.0138 6.49721   3
   4  14   3 24.2042 7.32600   4
   4 -14   3 18.5505 6.72652   3
  -4 -14  -3 21.3994 4.03875   3
   4 -14   3 12.9571 5.28034   4
   4 -14   4 65.0654 9.17778   3
   4 -14   4 58.7787 7.59687   4
   4  14   4 79.6157 10.0940   4
   4  14   4 56.4540 6.40068   5
   4 -14   5-0.49936 4.41520   4
   4  14   5 8.40130 7.21710   4
   4  14   5-0.39843 3.68428   5
   4 -14   6 113.056 11.6014   3
   4 -14   6 105.029 9.17267   4
   4  14   6 97.0299 11.2477   4
   4 -14   7 10.8760 4.67536   4
   4 -14   8 69.2229 3.12768   1
   4 -14   8 85.9550 4.14131   2
   4  14   9 18.0918 7.50044   4
   4 -14   9 10.0155 2.99141   2
   4 -14   9 9.78719 3.64467   1
   4  14   9 12.8725 7.85910   3
   4  14  10 97.7673 11.2777   3
   4 -14  10 79.6651 6.00453   1
   4 -14  10 82.5833 4.86787   2
   4 -14  11 2.80888 4.75283   1
   4  14  11 12.5027 7.79945   3
   4  14  12 85.4106 11.2441   3
   4 -14  12 76.4156 7.00962   1
   4 -14  12 69.2059 5.34964   2
   4  14  13 5.98799 7.49950   3
   4  14  14 56.1217 10.1186   3
  -4  15   8 1.54159 3.25063   5
  -4  15   7 3.02191 3.18637   5
  -4  15   6 2.07727 3.05928   5
  -4 -15   5-3.02053 7.12855   3
  -4  15   5-0.29339 3.00699   5
   4 -15  -4-0.20442 2.03337   3
  -4 -15   4-5.06483 6.75614   3
  -4  15   4-0.28943 2.98365   5
   4 -15  -3 0.23728 2.38913   3
  -4 -15   3 0.52223 4.20179   3
  -4  15   3-1.42515 2.92129   5
   4 -15  -2 0.66157 5.75714   4
  -4 -15   2-0.48259 3.84607   3
   4 -15  -2-1.67741 3.31342   3
  -4  15   2-0.56700 2.85449   5
   4  15  -1 11.5348 6.90293   4
  -4  15   1-1.42042 3.12393   5
   4 -15  -1-1.31123 3.49378   3
  -4 -15   1 0.89018 3.84192   3
   4 -15  -1-3.21983 6.24516   4
  -4  15   0 5.95834 3.07444   5
   4 -15   0 4.89508 4.14217   3
  -4 -15   0 7.78908 3.97727   3
   4 -15   0 1.25236 5.58058   4
  -4  15  -1-2.54298 3.42080   5
   4 -15   1-0.42852 5.66331   3
   4  15   1 8.78073 7.23745   4
  -4 -15  -1 0.37834 3.34506   3
   4 -15   2 6.57834 5.87621   3
  -4  15  -2 6.73644 3.00943   5
   4 -15   2 3.53471 5.12773   4
   4  15   2 10.3561 7.23949   4
  -4 -15  -2 5.23017 3.29415   3
   4 -15   3-4.55285 6.25813   4
   4 -15   3-3.56295 6.21335   3
  -4 -15  -3 1.32079 2.80309   3
   4 -15   4 10.9683 5.49306   4
   4  15   4 20.1325 7.74854   4
   4 -15   4 9.88315 6.92243   3
   4  15   5 13.1871 7.33193   4
   4 -15   5-0.58235 6.50011   3
   4 -15   5-2.10535 5.45683   4
   4 -15   6 7.02576 4.61127   4
   4 -15   6 9.81787 7.43146   3
   4 -15   7 12.1542 8.27776   3
   4 -15   8 46.4940 10.4392   3
   4  15  11 14.8043 8.86606   3
   4  15  12 13.5996 8.67003   3
  -4  16   5 3.36650 3.38288   5
  -4  16   4 111.299 7.56282   5
  -4  16   3 0.89740 3.28943   5
   4 -16  -3 0.70941 2.39527   3
   4 -16  -2 90.6937 6.51332   3
  -4  16   2 94.2779 6.97070   5
  -4  16   1-2.64801 3.06783   5
  -4 -16   1-2.68907 4.20304   3
   4 -16  -1-0.64340 3.33542   3
   4 -16   0 68.2332 6.81953   3
  -4 -16   0 55.3421 6.66932   3
  -4  16   0 59.6272 5.74200   5
  -4 -16  -1-0.76320 3.74868   3
  -4  16  -1-2.34957 3.70106   5
   4 -16   1-4.21291 5.77811   3
  -4 -16  -2 116.131 8.15164   3
   4 -16   2 116.274 11.2638   4
   4 -16   2 108.390 9.88746   3
  -4  16  -2 109.548 7.48244   5
   4 -16   3 1.78216 5.21123   4
   4 -16   3-1.02177 6.82243   3
  -4  16  -3 3.20032 3.01654   5
   4 -16   4 88.3091 10.2343   3
  -4  16  -4 88.3955 6.68171   5
   4 -16   5 1.18399 7.25612   3
   4 -16   6 48.9401 9.64701   3
  -4  17   2 1.22775 3.20030   5
   4 -17  -1 4.68230 3.38108   3
  -4  17   1 4.25205 3.25533   5
  -4  17   0-0.60665 3.36907   5
   4 -17   0-1.07469 3.58515   3
  -4  17  -1 1.20595 3.29856   5
   4 -17   1 0.81046 3.90432   3
  -4  17  -2 5.73448 3.41808   5
   4 -17   2-4.11309 6.48791   3
   4 -17   3-3.54878 7.24080   3
  -4  17  -3-3.01244 3.70776   5
   4 -17   4 14.2578 6.75866   3
  -4  17  -4 23.5787 4.45281   5
  -4  17  -5-0.88629 3.39317   5
   5   0 -24 27.6022 5.30988   5
   5   0 -23 0.71204 3.24460   5
  -5   0  23-5.39805 8.69663   1
   5   0 -22 8.29690 4.74295   5
  -5   0  22 3.87359 7.91413   1
   5   0 -21-3.02355 4.66773   5
  -5   0  21-9.23892 7.76176   1
   5   0 -20 7.42880 4.10271   5
  -5   0  20 2.93838 8.03450   1
   5   0 -19-1.84581 4.02302   5
  -5   0  19-2.79036 8.01810   1
  -5   0  18 26.4830 7.64775   1
   5   0 -18 27.9020 3.87416   4
  -5   0  17-5.00945 7.69185   1
  -5   0  16 2.36162 6.80613   1
   5   0 -16 0.93115 3.22367   4
  -5   0  15-6.66152 7.29650   1
   5   0 -15-0.22718 2.84077   4
  -5   0  14 21.2521 6.78427   1
   5   0 -14 28.0904 4.10314   4
  -5   0  13-3.11267 5.92782   1
   5   0 -13 9.30123 3.35050   4
   5   0 -13 3.29477 3.56042   5
   5   0 -12 123.320 6.74254   5
  -5   0  12 121.101 9.27702   1
   5   0 -11 1.74216 2.81392   5
  -5   0  11-0.33636 4.46094   1
   5   0 -10 10.6230 2.98114   5
  -5   0  10 1.86365 4.45137   1
   5   0  -9 6.84853 2.92564   5
  -5   0   9-0.28532 4.10000   1
  -5   0   8 26.5880 4.30816   1
  -5   0   7 0.47373 3.55094   1
  -5   0   6 6.18683 3.65429   1
  -5   0   5 5.96931 4.08380   1
  -5   0   4 258.093 8.93372   2
  -5   0   4 257.310 8.29711   3
  -5   0   3-3.26893 2.24694   3
  -5   0   3 1.29860 3.52298   2
  -5   0   2 1365.05 26.5850   3
  -5   0   2 1339.52 28.4380   2
  -5   0   1 4.40225 2.37182   2
  -5   0   0 1.62383 1.94004   2
  -5   0  -1 1.17322 1.51225   2
  -5   0  -2 139.536 5.48346   2
  -5   0  -3-1.00016 1.43864   2
   5   0   3-0.25696 0.88678   5
   5   0   4 295.267 7.28563   5
   5   0   5 1.30626 0.91826   5
   5   0   6 163.991 5.20297   5
  -5   0  -6 164.911 5.63657   5
  -5   0  -7-0.34655 1.25094   5
   5   0   7-1.46909 1.71491   5
  -5   0  -8 59.9591 3.55440   5
   5   0   8 60.0419 3.52921   5
  -5   0  -9-0.42230 1.57120   5
   5   0   9 0.99715 1.85841   5
  -5   0 -10 36.3051 3.14167   5
   5   0  10 42.2192 3.52093   5
  -5   0 -11-1.00458 2.00151   5
   5   0  11 3.57933 2.77861   5
  -5   0 -12 123.862 6.05338   5
   5   0  12 114.973 6.71624   4
   5   0  12 124.165 6.32358   5
   5   0  13 0.25253 2.16188   4
  -5   0 -13-2.35453 2.36556   5
   5   0  14 108.474 6.69227   5
   5   0  14 99.7314 6.58040   4
  -5   0 -14 97.1824 5.84074   5
  -5   0 -15-1.82930 2.58974   5
  -5   0 -16 41.0448 4.40046   5
   5   0  16 37.4524 4.84230   4
  -5   0 -17-0.26162 2.87695   5
   5   0  17-2.69599 3.57555   4
  -5   0 -18 1.67351 2.82527   5
   5   0  18 0.26495 3.24761   4
  -5   0 -19-0.59310 2.93148   5
   5   0  19 3.86703 3.52429   4
  -5   0 -20 11.0536 3.59880   5
  -5   0 -21-1.66435 3.50948   5
  -5   0 -22-3.16722 4.04225   5
  -5   0 -23-2.57627 4.08803   5
  -5   0 -24 25.4867 5.12322   5
   5  -1 -24 8.22904 4.19581   5
   5   1 -24-1.85374 5.75129   5
   5  -1 -23 82.0418 7.21983   5
   5   1 -23 84.0047 7.76208   5
  -5   1  23 64.6584 10.9282   1
   5   1 -22-5.25517 5.23799   5
   5  -1 -22 2.75331 3.54798   5
  -5   1  22-7.08697 8.54450   1
   5  -1 -21 169.855 9.48454   5
  -5   1  21 157.022 14.0466   1
   5   1 -21 173.073 10.0984   5
  -5   1  20 52.7635 9.80666   1
   5  -1 -20 55.4749 5.38112   4
   5   1 -20 50.1053 6.23920   5
  -5   1  19 123.583 11.5047   1
   5   1 -19 133.277 8.57865   5
   5  -1 -19 118.078 7.61107   4
   5  -1 -18 16.3195 3.77134   4
   5   1 -18 18.9990 2.89548   4
   5   1 -18 23.3162 4.81031   5
  -5   1  18 12.1506 7.27618   1
  -5   1  17 31.9990 8.12308   1
   5  -1 -17 34.4587 4.85957   4
   5   1 -17 32.3482 3.58354   4
   5  -1 -16 26.2227 4.53289   4
  -5   1  16 30.6447 8.21301   1
   5   1 -16 44.7232 4.09125   4
   5  -1 -15 332.865 12.6456   5
  -5   1  15 336.929 16.2916   1
   5  -1 -15 333.495 12.7696   4
   5   1 -15 339.415 10.9779   4
   5  -1 -14 18.6914 3.98557   4
   5   1 -14 19.4540 3.21819   4
  -5   1  14 6.23669 6.27329   1
   5  -1 -14 12.6276 3.93812   5
   5  -1 -13 672.862 19.1306   4
  -5   1  13 663.695 22.3985   1
   5  -1 -13 695.706 18.6751   5
   5  -1 -12 26.3038 4.03477   4
  -5   1  12 22.0972 5.84041   1
   5  -1 -12 15.6210 3.51372   5
  -5   1  11 119.372 8.65078   1
   5  -1 -11 119.144 6.32704   5
   5  -1 -10 12.6846 2.86506   5
  -5   1  10 0.31055 3.91598   1
   5  -1  -9 143.894 6.32358   5
  -5   1   9 125.973 8.13300   1
   5  -1  -8 78.2241 4.57750   5
  -5   1   8 76.4099 6.29839   1
  -5   1   7 436.655 14.2778   1
   5  -1  -7 440.402 11.7365   5
   5   1  -6 63.1879 5.18746   1
  -5   1   6 66.1668 5.67877   1
   5  -1  -6 66.6655 3.87110   5
  -5   1   5 1037.94 25.0038   1
   5   1  -5 1114.12 25.5239   1
   5   1  -4 5.58215 3.54453   1
  -5   1   4 2.64072 3.23143   2
  -5   1   4 5.06924 1.74147   3
  -5  -1   4 8.38446 2.94828   3
  -5   1   3 130.135 6.28996   2
  -5  -1   3 133.034 6.03874   3
  -5   1   3 127.488 3.89661   3
   5  -1  -3 129.350 4.76325   3
  -5   1   2 321.123 9.85544   2
  -5  -1   2 334.626 9.30562   3
   5  -1  -2 322.194 7.83422   3
   5   1  -2 313.318 9.66224   2
  -5   1   1 6.40155 2.39487   2
   5   1  -1 1.15417 3.43416   2
  -5  -1   1 1.84862 1.24098   3
   5   1   0 151.120 5.79167   2
  -5   1   0 147.315 5.63604   2
   5   1   1 449.667 11.8103   2
  -5   1  -1 477.374 11.8259   2
  -5   1  -2 57.7290 3.41334   2
   5   1   2 58.2314 3.57390   2
   5  -1   3 614.462 11.9857   5
   5   1   3 609.716 14.9196   2
  -5   1  -3 605.174 15.1941   2
   5   1   4 19.7200 1.88709   5
   5  -1   4 22.3191 1.48255   5
   5   1   4 19.3235 2.37063   2
  -5   1  -5 780.834 15.9822   5
   5   1   5 772.936 16.8440   5
   5  -1   5 770.232 15.6472   5
   5   1   5 756.715 18.7771   2
   5   1   6 0.20511 1.01377   5
  -5   1  -6 0.16315 0.93691   5
   5  -1   6-0.50774 1.19172   5
   5   1   6-0.38627 1.06725   2
   5   1   7 60.9812 3.28046   5
  -5   1  -7 52.1698 2.91301   5
   5  -1   7 58.7286 3.12261   5
  -5  -1  -8 1.04796 1.38467   5
  -5   1  -8 1.36842 1.12235   5
   5  -1   8 4.14785 1.95860   5
   5   1   8 2.30150 1.56727   5
  -5  -1  -9 3.09227 1.53828   5
  -5   1  -9 3.68447 1.48183   5
   5  -1   9 6.82836 2.29416   5
   5   1   9 3.01867 2.10233   5
  -5  -1 -10 7.42482 1.97100   5
  -5   1 -10 9.42543 1.83465   5
   5   1  10 9.01319 2.60958   5
   5  -1  10 16.5174 2.88739   5
   5   1  11 581.698 15.4360   5
  -5   1 -11 567.791 14.7726   5
  -5  -1 -11 602.988 16.1071   5
   5   1  11 611.718 18.0177   4
  -5  -1 -12 29.7670 3.42977   5
  -5   1 -12 25.2732 2.88851   5
   5   1  12 28.9116 3.89627   5
   5   1  12 26.8227 3.90227   4
   5   1  13 134.765 7.04906   5
   5   1  13 140.565 8.04623   4
   5  -1  13 141.102 7.00542   4
  -5  -1 -13 132.651 6.96003   5
  -5   1 -13 145.107 6.54913   5
   5  -1  14 4.36800 2.22708   4
   5   1  14 3.93470 3.17461   4
  -5  -1 -14 4.46701 2.50730   5
  -5   1 -14 3.85239 2.26465   5
   5   1  15 123.565 8.08284   4
   5  -1  15 120.552 6.80347   4
   5   1  15 141.437 7.75170   5
  -5  -1 -15 122.145 7.20625   5
  -5   1 -15 122.514 6.50415   5
  -5   1 -16 28.2693 3.61373   5
  -5  -1 -16 26.4774 4.03221   5
   5  -1  16 34.6049 4.12057   4
   5   1  16 20.1994 4.23235   4
  -5  -1 -17 308.597 12.2488   5
  -5   1 -17 291.808 11.1982   5
   5   1  17 308.303 12.8311   4
   5  -1  17 302.007 10.9272   4
  -5  -1 -18 10.5559 3.50365   5
  -5   1 -18 12.6745 3.25520   5
   5  -1  18 15.4436 3.50570   4
   5   1  18 14.8762 4.20415   4
  -5   1 -19 173.154 8.79006   5
  -5  -1 -19 163.361 9.25811   5
   5  -1  19 153.101 7.39215   4
   5   1  19 162.702 9.37798   4
  -5   1 -20 53.3831 5.44021   5
  -5  -1 -20 52.1756 5.78209   5
   5   1  20 57.2785 6.04230   4
  -5   1 -21 26.4886 4.46364   5
  -5  -1 -21 28.7011 4.99236   5
  -5  -1 -22-4.46898 4.39480   5
  -5   1 -22-0.99148 4.01810   5
  -5  -1 -23 11.6558 4.44794   5
  -5   1 -23 14.9935 4.26297   5
  -5  -1 -24-1.61942 4.33819   5
  -5   1 -24-1.83213 4.63517   5
   5   2 -24-1.87837 5.57042   5
  -5  -2  23-3.37733 8.57688   1
  -5   2  23-8.74693 9.28780   1
   5   2 -23-2.53742 5.41959   5
   5  -2 -23-0.36889 3.36212   5
   5   2 -22 67.6619 7.27314   5
  -5  -2  22 54.2970 10.2296   1
  -5   2  22 44.3925 9.67295   1
   5   2 -21 5.35703 4.63672   5
  -5  -2  21 0.61724 7.74802   1
  -5   2  21-1.22795 7.73686   1
   5   2 -20 38.4095 5.90514   5
   5  -2 -20 29.7207 4.88657   4
  -5   2  20 30.4526 8.55696   1
  -5   2  19-3.89156 7.62474   1
   5  -2 -19-1.35063 3.31703   4
   5   2 -19-2.75537 4.08849   5
  -5   2  18 12.6615 6.90438   1
   5   2 -18 15.5626 4.50528   5
   5  -2 -18 17.0923 3.98181   4
  -5   2  17-2.99586 7.78450   1
   5  -2 -17 0.27668 3.84360   5
   5   2 -17 3.94580 4.44894   5
   5   2 -17-0.11833 1.74967   4
   5   2 -16 19.1466 2.69108   4
   5   2 -16 36.2249 5.64909   5
   5  -2 -16 18.1237 4.41051   4
  -5   2  16 21.6586 8.01929   1
   5  -2 -16 18.4760 4.48676   5
   5   2 -15 11.9576 2.46432   4
   5  -2 -15 9.74958 3.99704   4
  -5   2  15 3.09976 6.56819   1
   5  -2 -15 6.77079 3.68069   5
   5   2 -14 24.1767 3.04140   4
   5  -2 -14 14.5072 4.10608   4
  -5   2  14 25.3397 7.25303   1
   5  -2 -14 16.3264 4.05806   5
   5  -2 -13 3.18600 3.57889   4
  -5   2  13-5.04925 6.10092   1
   5  -2 -13-1.98895 3.25861   5
   5  -2 -12 42.3442 5.11333   4
   5  -2 -12 39.1766 4.30842   5
  -5   2  12 33.7162 6.54649   1
   5  -2 -11 52.1528 5.19470   4
   5  -2 -11 43.0616 4.23878   5
  -5   2  11 36.3388 5.84873   1
   5  -2 -10-0.52339 2.36934   5
  -5   2  10 4.36039 4.35404   1
  -5   2   9 294.279 12.2653   1
   5  -2  -9 283.036 9.44175   5
   5  -2  -8 1.86694 2.11180   5
  -5   2   8 1.31174 3.53932   1
  -5   2   7 173.975 8.68746   1
   5  -2  -7 189.180 6.74125   5
  -5   2   6 56.8830 5.15869   1
   5  -2  -6 58.9098 3.59652   5
   5   2  -6 49.6144 5.01886   1
   5   2  -5 30.6717 4.17327   1
  -5   2   5 35.8628 4.83268   1
  -5   2   5 34.9532 2.16294   3
   5  -2  -5 26.9333 2.47614   5
  -5   2   4 9.48120 3.39556   2
   5  -2  -4 8.24758 1.73616   5
   5   2  -4 7.02150 3.33870   1
  -5  -2   4 9.21597 3.31098   3
  -5   2   3 4.02606 3.17661   2
   5  -2  -3 7.99860 1.65120   5
  -5  -2   3 2.53268 2.83464   3
   5  -2  -2 1.11882 1.23650   5
   5   2  -2 2.28667 3.11119   2
   5  -2  -2 0.18144 0.51047   3
  -5  -2   2-1.85554 2.54254   3
  -5   2   2-1.06274 2.87323   2
  -5   2   1 99.1623 4.63627   2
   5   2  -1 96.0672 5.31221   2
  -5  -2   1 101.717 4.72040   3
   5  -2  -1 99.0262 2.94182   5
  -5  -2   0 230.901 7.01087   3
   5  -2   0 212.785 4.62629   5
  -5   2   0 230.426 7.20026   2
   5   2   0 217.484 7.29218   2
  -5   2  -1 6.91971 1.59659   2
   5   2   1 5.29667 1.91728   2
   5   2   2 635.522 15.3483   2
  -5   2  -2 655.932 15.4070   2
  -5   2  -3 25.6654 2.58861   2
   5   2   3 21.9330 2.30199   2
   5   2   4 272.918 8.93481   2
  -5   2  -4 283.044 6.18125   5
  -5   2  -5 4.44427 0.83540   5
   5   2   5 6.62353 1.94348   2
   5   2   5 5.42493 1.60426   5
   5   2   6 10.1681 1.84427   5
   5   2   6 7.32144 1.88781   2
  -5   2  -6 9.84383 1.18411   5
  -5   2  -7 24.9364 1.82611   5
   5   2   7 24.3176 2.43939   5
  -5   2  -8 5.17854 1.30029   5
   5   2   8 3.43642 1.61681   5
  -5   2  -9 42.5850 2.75072   5
   5   2   9 43.5685 3.32954   5
   5   2  10 4.36554 2.42820   5
   5   2  10 7.66039 2.70864   4
  -5   2 -10 10.5970 1.76624   5
  -5  -2 -10 8.28495 2.23858   5
   5   2  11 28.8187 3.67308   5
  -5   2 -11 28.4053 2.66608   5
   5   2  11 26.9777 4.11342   4
  -5  -2 -11 27.3640 3.36004   5
   5   2  12 13.0886 3.50031   5
  -5   2 -12 17.4811 2.51492   5
   5   2  12 13.5760 3.58328   4
  -5  -2 -12 17.2381 3.02104   5
   5   2  13 10.5434 3.74281   5
  -5  -2 -13 12.0632 2.89270   5
  -5   2 -13 13.4437 2.51594   5
   5   2  13 13.7206 3.64933   4
   5   2  14 52.4298 5.23814   5
  -5  -2 -14 49.9197 4.78096   5
   5  -2  14 51.3517 3.96603   4
  -5   2 -14 51.4113 4.09181   5
   5   2  14 42.9474 5.61679   4
  -5  -2 -15 10.9286 3.21665   5
   5   2  15 19.5207 4.38625   5
  -5   2 -15 13.3481 2.69557   5
   5   2  15 7.81208 3.94959   4
   5  -2  15 10.2676 2.66935   4
  -5   2 -16 90.6659 5.61385   5
  -5  -2 -16 85.4710 6.46842   5
   5  -2  16 93.3046 5.35431   4
   5   2  16 86.9936 7.57088   4
   5   2  16 97.5222 6.74547   5
   5  -2  17 2.55347 2.49465   4
   5   2  17-0.36596 3.83713   4
   5   2  17 6.39031 4.08829   5
  -5   2 -17 1.58289 2.37117   5
  -5  -2 -17 1.83726 2.85181   5
   5  -2  18 28.8684 3.32392   4
   5   2  18 28.5328 5.33975   4
   5   2  18 30.0246 5.33481   5
  -5   2 -18 26.3380 3.84518   5
  -5  -2 -18 25.1677 4.38003   5
  -5   2 -19 2.57621 2.70123   5
  -5  -2 -19-0.67926 3.35737   5
   5   2  19 4.01475 3.99323   4
  -5   2 -20 8.76120 3.37220   5
  -5  -2 -20 3.21509 3.28234   5
  -5  -2 -21-1.87065 3.76714   5
  -5   2 -21-1.75564 3.11876   5
  -5  -2 -22-0.78158 3.50878   5
  -5   2 -22-1.55016 3.28658   5
  -5  -2 -23 1.62667 3.89230   5
  -5   2 -23-1.30868 3.99382   5
  -5   2 -24 9.98558 4.03117   5
  -5   2 -25-2.90826 4.19492   5
   5   3 -24-5.99095 5.36473   5
   5   3 -23 134.697 9.59195   5
  -5  -3  23 133.665 13.8048   1
  -5   3  23 116.203 13.2681   1
   5   3 -22 25.0532 5.67643   5
  -5  -3  22 15.5155 8.46151   1
  -5   3  22 16.0525 7.94219   1
  -5  -3  21 189.807 14.9240   1
  -5   3  21 197.262 14.8106   1
   5   3 -21 193.444 10.8020   5
   5  -3 -21 208.614 11.4062   4
  -5  -3  20 101.938 11.5409   1
  -5   3  20 88.8100 10.9811   1
   5   3 -20 101.771 7.92439   5
   5  -3 -20 98.2512 8.12381   4
  -5  -3  19 118.062 11.5446   1
  -5   3  19 88.2420 10.4032   1
   5  -3 -19 111.971 8.48085   4
   5   3 -19 112.431 7.96096   5
   5  -3 -18 45.1918 5.02804   5
  -5   3  18 28.4356 7.75683   1
  -5  -3  18 45.1409 8.35465   1
   5   3 -18 47.7960 6.00818   5
   5  -3 -18 40.4835 5.68078   4
   5  -3 -17 96.4049 8.35775   4
   5   3 -17 109.569 7.83081   5
  -5  -3  17 91.9725 10.3738   1
  -5   3  17 118.547 11.2952   1
   5  -3 -17 104.118 6.89866   5
   5  -3 -16 16.1569 4.60755   4
   5   3 -16 36.9657 6.03946   5
   5   3 -16 20.4777 1.57334   4
   5  -3 -16 30.8000 4.38104   5
  -5   3  16 18.8008 7.51960   1
  -5  -3  16 25.1078 7.43274   1
   5  -3 -15 389.022 13.3743   5
  -5   3  15 394.265 17.8751   1
  -5  -3  15 383.646 17.8943   1
   5  -3 -15 388.166 15.4561   4
   5   3 -15 382.698 9.41950   4
   5  -3 -14 198.084 8.80410   5
  -5  -3  14 185.293 12.4501   1
  -5   3  14 198.741 12.5428   1
   5  -3 -14 210.552 10.9416   4
   5   3 -14 199.081 6.24281   4
   5  -3 -13 805.866 20.7986   5
  -5  -3  13 803.021 25.3432   1
  -5   3  13 812.932 25.4509   1
   5  -3 -13 796.464 23.4182   4
   5  -3 -12 66.0443 6.16685   4
   5  -3 -12 57.6977 4.54243   5
  -5  -3  12 52.6662 7.35534   1
  -5   3  12 60.2944 7.49648   1
  -5  -3  11 364.900 15.0122   1
  -5   3  11 375.718 14.9895   1
   5  -3 -11 378.508 13.9695   4
   5  -3 -11 371.376 11.8369   5
  -5  -3  10 21.3548 5.26509   1
  -5   3  10 16.8499 4.92468   1
   5  -3 -10 31.3364 4.74476   4
   5  -3 -10 14.3430 2.87353   5
  -5  -3   9 430.642 15.3684   1
  -5   3   9 454.286 15.7071   1
   5  -3  -9 444.270 12.5447   5
  -5  -3   8 53.3511 5.73998   1
  -5   3   8 56.7176 5.80215   1
   5  -3  -8 44.0756 3.59656   5
  -5   3   7 597.050 17.6976   1
  -5  -3   7 594.128 17.5581   1
   5  -3  -7 625.279 14.9203   5
  -5   3   6 210.070 9.11418   1
  -5  -3   6 205.241 8.84925   1
   5  -3  -6 205.005 9.01375   1
   5   3  -6 199.392 8.91546   1
   5  -3  -6 210.837 6.91309   5
  -5   3   6 195.147 6.82242   5
  -5  -3   5 924.701 24.9226   3
  -5   3   5 969.379 20.8779   5
   5  -3  -5 1035.63 20.8970   5
   5  -3  -5 1011.21 23.9362   1
   5   3  -5 1008.33 23.9119   1
  -5   3   5 945.090 23.4494   1
  -5  -3   4 309.122 11.9111   3
  -5   3   4 299.475 8.12289   5
   5  -3  -4 311.894 7.98545   5
   5   3  -4 311.874 10.5312   1
   5  -3  -4 306.072 10.5913   1
  -5  -3   4 319.219 10.0647   2
  -5   3   4 309.695 10.0384   2
  -5   3   3 1577.33 32.1133   2
  -5  -3   3 1497.78 32.0000   2
  -5   3   3 1528.19 29.7343   5
   5  -3  -3 1580.69 29.6157   5
   5   3  -3 1483.81 32.4736   1
   5  -3  -3 1506.21 32.5302   1
  -5  -3   3 1592.78 34.9608   3
  -5  -3   2 28.3204 3.60618   3
  -5   3   2 35.4987 2.11411   5
   5   3  -2 34.0598 3.55396   2
   5  -3  -2 28.9127 3.71887   2
  -5  -3   2 25.5977 3.41353   2
  -5   3   2 27.9741 3.30241   2
   5  -3  -2 33.5731 1.79225   5
  -5   3   1 267.418 8.03416   2
  -5  -3   1 260.166 7.98594   2
   5   3  -1 261.749 8.47938   2
   5  -3  -1 259.854 8.50726   2
  -5  -3   1 276.340 9.36093   3
   5  -3  -1 269.821 6.11262   5
  -5   3   1 262.149 6.11692   5
  -5  -3   0-0.14704 1.27960   3
  -5   3   0 1.22008 0.76854   5
   5  -3   0 2.66878 2.18247   2
   5   3   0 4.82844 2.18399   2
  -5   3   0-2.41062 1.76705   2
  -5  -3   0-1.25519 1.91672   2
  -5  -3  -1 615.681 14.8925   3
  -5  -3  -1 592.131 14.4117   2
  -5   3  -1 628.704 14.5216   2
   5   3   1 632.300 14.7096   2
   5  -3   1 601.095 14.6268   2
   5  -3   2 89.8497 4.42316   2
   5   3   2 85.7690 4.35354   2
  -5   3  -2 84.9422 4.23409   2
  -5  -3  -2 86.5978 4.28572   2
   5   3   3 438.170 11.8217   2
   5  -3   3 432.926 11.7494   2
   5   3   3 446.198 12.1255   3
   5   3   4 20.0709 2.41070   2
   5  -3   4 16.5390 2.26047   2
  -5   3  -4 15.9961 0.93877   5
   5   3   5 537.132 14.3982   5
   5  -3   5 540.066 14.7868   2
   5   3   5 554.774 14.8413   2
  -5   3  -5 576.784 11.3338   5
   5   3   6 115.780 5.45668   5
   5   3   6 103.295 5.72616   2
   5  -3   6 120.359 6.07650   2
  -5   3  -6 123.787 3.74292   5
   5   3   7 121.354 5.56525   5
  -5   3  -7 118.444 4.08356   5
   5   3   7 133.051 6.68150   2
  -5   3  -8 7.44387 1.58832   5
   5   3   8 11.5269 2.15091   5
   5   3   9 362.904 14.0197   4
  -5   3  -9 357.232 9.29529   5
   5   3   9 355.298 10.8342   5
   5   3  10 9.10789 3.15287   4
  -5   3 -10 17.1915 2.07130   5
   5   3  10 16.6571 2.77870   5
   5   3  11 468.039 13.9324   5
  -5   3 -11 491.620 12.3879   5
   5   3  11 486.892 17.3049   4
  -5   3 -12 3.01735 1.81901   5
   5   3  12 1.09463 2.96334   4
   5   3  12-3.46674 3.29700   5
  -5   3 -13 198.566 7.27960   5
   5   3  13 187.614 8.56537   5
   5   3  13 174.083 10.5062   4
   5  -3  14 48.5780 3.50044   4
  -5  -3 -14 48.6618 4.98135   5
  -5   3 -14 51.9239 3.98118   5
   5   3  14 42.9388 5.17119   5
   5   3  14 46.0651 6.06923   4
  -5  -3 -15 35.7029 4.60488   5
   5   3  15 36.7326 5.92008   4
   5   3  15 40.5190 5.06938   5
  -5   3 -15 41.5998 3.83315   5
   5  -3  15 29.4818 3.00692   4
  -5  -3 -16 95.6926 6.94848   5
  -5   3 -16 110.098 5.95156   5
   5   3  16 101.397 6.98202   5
   5  -3  16 96.1757 4.50508   4
   5   3  16 102.592 8.42260   4
  -5  -3 -17 197.025 10.1914   5
  -5   3 -17 212.326 8.64522   5
   5  -3  17 187.595 5.89588   4
   5   3  17 210.143 9.99742   5
   5   3  17 203.851 11.6274   4
   5   3  18 23.8347 4.74994   5
  -5   3 -18 12.9710 3.26008   5
  -5  -3 -18 8.54281 3.51153   5
   5   3  18 21.4860 5.63579   4
   5   3  19 120.416 8.28254   5
  -5   3 -19 120.625 7.08439   5
  -5  -3 -19 120.482 8.47646   5
   5   3  19 130.373 9.49779   4
   5   3  20 10.0532 5.16918   5
   5   3  20 8.20818 4.92727   4
  -5   3 -20 0.26039 3.03223   5
  -5  -3 -20-0.37472 3.65777   5
  -5  -3 -21 48.8345 6.34655   5
  -5   3 -21 60.0035 5.54390   5
  -5   3 -22 9.34005 3.52274   5
  -5   3 -23 35.2994 5.12514   5
  -5   3 -24 20.5344 4.66914   5
  -5   3 -25 67.6794 6.76906   5
   5   4 -24 3.37791 5.09751   5
  -5  -4  23 12.8213 9.01619   1
  -5   4  23 18.1059 8.77404   1
   5   4 -23 17.7406 5.45043   5
  -5   4  22-5.77254 8.82523   1
  -5  -4  22-3.23085 9.33856   1
   5   4 -22 0.69921 4.28521   5
  -5  -4  21-0.61713 7.59497   1
  -5   4  21 0.61174 8.44440   1
   5   4 -21 3.72575 4.58479   5
   5  -4 -21 3.05345 3.79622   4
  -5  -4  20 10.0187 8.11053   1
  -5   4  20-2.91201 8.01514   1
   5  -4 -20 9.36795 3.70141   5
   5  -4 -20 10.0406 3.98177   4
   5   4 -20 15.1210 5.42749   5
  -5  -4  19 2.23775 7.07698   1
  -5   4  19-0.55399 7.24476   1
   5  -4 -19 3.93044 3.17737   5
   5  -4 -19 4.75745 3.79469   4
   5   4 -19 8.29232 4.69011   5
  -5  -4  18-0.53094 7.37879   1
  -5   4  18 2.10462 7.19576   1
   5  -4 -18 11.4752 3.50170   5
   5  -4 -18 14.0801 4.74358   4
   5   4 -18 24.6698 5.29486   5
  -5  -4  17 10.0482 7.02677   1
  -5   4  17 13.4464 6.92174   1
   5  -4 -17 12.8487 3.42223   5
   5  -4 -17 4.62860 4.88214   4
   5   4 -17 24.7688 5.56218   5
   5  -4 -16 0.82287 5.22451   4
  -5  -4  16 1.89925 7.25246   1
  -5   4  16 0.93946 6.94581   1
   5  -4 -16 5.22857 3.14644   5
   5  -4 -15-2.00249 5.38479   4
  -5  -4  15-1.78375 7.19283   1
  -5   4  15 0.88577 6.79993   1
   5  -4 -15 4.65650 2.90172   5
   5  -4 -14-1.16680 4.63062   4
   5   4 -14 9.72880 1.52335   4
  -5  -4  14-2.92562 6.69441   1
  -5   4  14-2.49676 7.02072   1
   5  -4 -14 0.72725 2.68102   5
   5  -4 -13 21.3845 5.21643   4
  -5   4  13 23.7485 6.49964   1
  -5  -4  13 26.5531 7.08051   1
   5  -4 -13 30.3106 3.71239   5
   5  -4 -12 39.9279 5.87188   4
  -5  -4  12 25.0199 6.35065   1
  -5   4  12 30.8833 6.28678   1
   5  -4 -12 34.1598 3.75981   5
   5  -4 -11 83.3698 7.03506   4
  -5  -4  11 79.5410 7.81084   1
  -5   4  11 81.3646 7.89116   1
   5  -4 -11 78.2440 5.04470   5
   5  -4 -10 34.6363 5.12671   4
  -5  -4  10 33.2982 5.68294   1
  -5   4  10 38.1555 5.64858   1
   5  -4 -10 33.3860 3.29059   5
   5  -4  -9 35.1015 5.12787   4
   5  -4  -9 27.8174 2.92676   5
  -5  -4   9 26.7877 5.05087   1
  -5   4   9 29.0848 5.20598   1
   5  -4  -8 108.624 5.22479   5
  -5   4   8 118.339 7.68495   1
  -5  -4   8 114.438 7.50575   1
   5  -4  -7 39.8352 3.04593   5
  -5   4   7 39.0810 3.42453   5
  -5   4   7 43.7836 5.23012   1
  -5  -4   7 46.3999 5.31944   1
   5  -4  -6 42.2766 2.97697   5
  -5   4   6 48.7571 3.39891   5
   5   4  -6 46.1522 4.78327   1
  -5  -4   6 50.5053 4.97592   1
  -5   4   6 56.9172 5.41996   1
   5  -4  -5 249.626 7.57704   5
  -5   4   5 265.665 7.79349   5
  -5  -4   5 253.428 11.3354   3
   5  -4  -5 261.204 9.77544   1
   5   4  -5 249.344 9.60395   1
[truncated: 1,068,126 more chars]
